# Supplementary material for: 2-Fluoro-N′-(2-hy­droxy­benzyl­idene)benzohydrazide
Source: Acta Crystallogr Sect E Struct Rep Online. 2010 Dec 11;67(Pt 1):o69. doi: 10.1107/S1600536810050841 (PMC3050283; doi:10.1107/S1600536810050841)
Supplement: Supplementary file 2 [file e-67-00o69-Isup2.hkl]

# 
# h,k,l, Fc-squared, Fo-squared, sigma(Fo-squared) and status flag 
# 
data_I
_shelx_title ' A in P2(1)/c' 
_shelx_refln_list_code          4 
_shelx_F_calc_maximum      233.89 
_exptl_crystal_F_000       536.00 
_reflns_d_resolution_high  0.7828 
 
loop_ 
 _symmetry_equiv_pos_as_xyz 
 'x, y, z' 
 '-x, y+1/2, -z+1/2' 
 '-x, -y, -z' 
 'x, -y-1/2, z-1/2' 
 
_cell_length_a    10.6610 
_cell_length_b    13.5150 
_cell_length_c     8.9980 
_cell_angle_alpha  90.000 
_cell_angle_beta   98.150 
_cell_angle_gamma  90.000 
 
_shelx_F_squared_multiplier     1.000 
 
loop_ 
 _refln_index_h 
 _refln_index_k 
 _refln_index_l 
 _refln_F_squared_calc 
 _refln_F_squared_meas 
 _refln_F_squared_sigma 
 _refln_observed_status 
   2   0   0       30.72       58.02      4.46 o 
   3   0   0      449.88      532.92     26.01 o 
   4   0   0      775.73      788.25     37.74 o 
   5   0   0     1997.82     1863.04     87.10 o 
   6   0   0       23.03       16.08      4.71 o 
   7   0   0      118.55      131.64     13.02 o 
   8   0   0        8.05        1.59      9.03 o 
   9   0   0        6.78        0.53     10.10 o 
  10   0   0        1.77        0.53     10.63 o 
  11   0   0        5.50        6.38     12.75 o 
  12   0   0        3.03        3.72     12.75 o 
  13   0   0        0.01       10.10     14.35 o 
   1   1   0     7192.43     6278.03    236.80 o 
   2   1   0     2999.17     3085.01    117.77 o 
   3   1   0     5323.68     5313.83    168.61 o 
   4   1   0       19.41       14.94      3.91 o 
   5   1   0      861.46      852.25     29.21 o 
   6   1   0      296.37      274.75     11.41 o 
   7   1   0        1.49        3.13      3.22 o 
   8   1   0       30.27       36.49      6.24 o 
   9   1   0       16.70       12.66      8.24 o 
  10   1   0       17.44        3.99      7.89 o 
  11   1   0        4.48        9.30      9.02 o 
  12   1   0        2.77       10.27      9.95 o 
  13   1   0        3.56        3.45      9.30 o 
   0   2   0     3534.18     3018.89    136.32 o 
   1   2   0        0.06       -0.97      1.28 o 
   2   2   0     1297.74     1256.54     41.06 o 
   3   2   0      385.61      306.22     11.32 o 
   4   2   0     1601.54     1554.81     60.95 o 
   5   2   0       60.27       63.31      5.83 o 
   6   2   0      183.59      179.92     10.71 o 
   7   2   0      140.71      125.26     21.13 o 
   8   2   0        6.92        8.36      5.20 o 
   9   2   0       20.42       16.29      8.24 o 
  10   2   0        5.67       -0.38      7.64 o 
  11   2   0        1.01       -2.10      7.78 o 
  12   2   0       10.25       18.60     10.66 o 
  13   2   0        2.44       11.91     15.41 o 
   1   3   0      125.12      119.73      5.43 o 
   2   3   0      753.69      751.15     25.30 o 
   3   3   0      318.61      331.98     12.30 o 
   4   3   0       38.65       35.39      3.82 o 
   5   3   0       50.78       59.16      4.68 o 
   6   3   0      218.29      190.91      8.87 o 
   7   3   0       19.51       19.92      5.21 o 
   8   3   0      282.33      267.00     15.30 o 
   9   3   0      125.91      141.91     15.40 o 
  10   3   0        6.49        1.71     11.96 o 
  11   3   0        2.66       -5.64      7.86 o 
  12   3   0        4.81       16.13     10.20 o 
  13   3   0        1.14       14.56     10.50 o 
   0   4   0      252.41      261.70     14.42 o 
   1   4   0      129.74      105.35      7.98 o 
   2   4   0       18.31        8.36      3.19 o 
   3   4   0       73.64       99.30      7.29 o 
   4   4   0      116.51      111.42      5.96 o 
   5   4   0      876.03      897.64     31.10 o 
   6   4   0       14.94       18.96      3.17 o 
   7   4   0       34.28       35.01      8.03 o 
   8   4   0       58.07       63.84      8.05 o 
   9   4   0        5.56        5.00      5.33 o 
  10   4   0        5.36        7.89      8.24 o 
  11   4   0        0.10        1.27      8.42 o 
  12   4   0       15.46       10.33     13.55 o 
  13   4   0        2.81       -3.25     23.65 o 
   1   5   0      466.23      434.03     16.09 o 
   2   5   0      643.56      606.76     24.30 o 
   3   5   0       34.51       29.21      3.36 o 
   4   5   0      193.35      188.53      8.61 o 
   5   5   0       19.52       15.39      3.06 o 
   6   5   0       24.92       31.02      3.89 o 
   7   5   0        2.46        0.74      4.22 o 
   8   5   0        2.15       -0.59      4.97 o 
   9   5   0        2.39        3.07      5.54 o 
  10   5   0        5.06       -4.36      6.88 o 
  11   5   0        3.24        3.37      8.77 o 
  12   5   0        0.41        6.71     17.53 o 
   0   6   0       38.13       32.61      9.30 o 
   1   6   0       56.42       74.80      5.39 o 
   2   6   0      713.96      791.31     27.84 o 
   3   6   0        0.83        4.60      2.38 o 
   4   6   0       74.16       69.04      5.18 o 
   5   6   0      413.85      458.41     17.79 o 
   6   6   0        0.07       -1.30      4.18 o 
   7   6   0       41.44       45.07      7.04 o 
   8   6   0        4.76        4.69      6.37 o 
   9   6   0        3.77        5.67      6.00 o 
  10   6   0       19.27        7.76      8.40 o 
  11   6   0        6.97       10.39      9.30 o 
  12   6   0        0.12       -8.40     24.44 o 
   1   7   0        0.08        1.19      2.52 o 
   2   7   0       19.70       22.46      3.77 o 
   3   7   0      672.07      703.22     25.27 o 
   4   7   0       34.89       36.96      4.31 o 
   5   7   0       36.66       41.43      4.69 o 
   6   7   0        7.65       -3.26      3.83 o 
   7   7   0       37.94       21.16      7.91 o 
   8   7   0       30.04       33.11      7.66 o 
   9   7   0        6.03        2.68      6.04 o 
  10   7   0        0.04        1.29     14.35 o 
  11   7   0       13.87       11.25     10.44 o 
  12   7   0        6.69       21.79     14.35 o 
   0   8   0      192.20      171.33     12.89 o 
   1   8   0        8.55        7.09      2.99 o 
   2   8   0      185.77      189.49     14.73 o 
   3   8   0        0.07       -3.10      2.06 o 
   4   8   0      161.28      154.00      8.74 o 
   5   8   0        0.01       -0.03      3.61 o 
   6   8   0        0.15       -0.77      4.45 o 
   7   8   0       33.89       29.03      7.02 o 
   8   8   0        2.22        5.89      5.97 o 
   9   8   0        7.44       -0.61      6.12 o 
  10   8   0       25.21       13.67      9.06 o 
  11   8   0        0.13       11.69     15.41 o 
   1   9   0        1.65        4.57      3.26 o 
   2   9   0        3.33        2.81      4.29 o 
   3   9   0       16.72       19.52      3.94 o 
   4   9   0        0.16       -1.37      3.00 o 
   5   9   0        9.49        5.91      4.45 o 
   6   9   0       11.24       12.93      5.61 o 
   7   9   0        3.96       -0.66      5.32 o 
   8   9   0        8.15       15.28      8.45 o 
   9   9   0        9.45       28.10     10.50 o 
  10   9   0        1.04        1.11      8.78 o 
  11   9   0        0.15       22.32     14.88 o 
   0  10   0      484.40      538.42     30.75 o 
   1  10   0       80.47       82.81      7.20 o 
   2  10   0       79.07       73.60     11.96 o 
   3  10   0        2.21        3.90      4.22 o 
   4  10   0      390.57      396.57     17.14 o 
   5  10   0      107.07      118.86     11.02 o 
   6  10   0        8.07        2.94      6.68 o 
   7  10   0        1.13        8.63      8.02 o 
   8  10   0        8.34       12.45      8.81 o 
   9  10   0        0.28        7.55      8.78 o 
  10  10   0        6.67       19.77     10.59 o 
   1  11   0      205.28      194.32     11.69 o 
   2  11   0      328.67      327.44     15.46 o 
   3  11   0      312.43      307.88     16.61 o 
   4  11   0        1.16        5.44      4.44 o 
   5  11   0        3.17        5.34      7.40 o 
   6  11   0        0.02        1.28      7.64 o 
   7  11   0       23.27       18.80     10.10 o 
   8  11   0        1.82        8.61      8.75 o 
   9  11   0       11.83       20.53      9.92 o 
  10  11   0        0.12       17.94     10.89 o 
   0  12   0      631.81      610.05     35.46 o 
   1  12   0      257.32      217.65     13.08 o 
   2  12   0      145.60      137.16     11.43 o 
   3  12   0       94.00       95.48      9.73 o 
   4  12   0       13.31        9.66      5.25 o 
   5  12   0        0.08       -0.43      7.07 o 
   6  12   0       13.90       19.57     11.96 o 
   7  12   0        5.23       14.49      9.24 o 
   8  12   0        8.00       12.27      9.81 o 
   9  12   0        0.02       18.49     11.20 o 
   1  13   0       14.64       14.63      6.07 o 
   2  13   0      101.10      100.98     10.66 o 
   3  13   0       21.00       16.67      7.34 o 
   4  13   0        8.72        7.00      7.64 o 
   5  13   0        2.11        2.35      8.93 o 
   6  13   0        1.17        3.90      8.30 o 
   7  13   0        0.57        4.13      9.43 o 
   8  13   0        6.14       30.51     13.82 o 
   0  14   0        0.02       -6.91      5.84 o 
   1  14   0        0.49       -1.86      4.88 o 
   2  14   0        0.40        0.53      5.26 o 
   3  14   0        3.80       -1.80      6.64 o 
   4  14   0        3.48       11.63      8.40 o 
   5  14   0       11.75        8.05      9.01 o 
   6  14   0        0.23        4.16      9.14 o 
   7  14   0        3.31        3.36     22.58 o 
   1  15   0        0.18       -2.04      4.84 o 
   2  15   0       24.92       21.40      8.16 o 
   3  15   0        1.90        2.56      6.19 o 
   4  15   0        0.50        6.91     10.10 o 
   5  15   0        3.50       -1.06     10.10 o 
   6  15   0        2.95       -5.31     11.16 o 
   0  16   0        4.35        2.13      7.97 o 
   1  16   0        0.08        5.56      6.19 o 
   2  16   0        0.73       -1.52      5.60 o 
   3  16   0        0.05       -3.19      7.97 o 
   4  16   0        7.72       11.69     11.16 o 
   5  16   0        7.55        6.91     10.63 o 
   1  17   0        7.02        9.56      7.65 o 
   2  17   0        0.32       -5.79      5.81 o 
 -13   1   1        0.53       -2.33      8.68 o 
 -12   1   1        0.96        4.16      8.45 o 
 -11   1   1        1.29        5.51      8.07 o 
 -10   1   1       14.65       21.13      8.54 o 
  -9   1   1        5.83       -2.92      6.39 o 
  -8   1   1      136.42      123.70     12.96 o 
  -7   1   1       38.29       49.21      5.67 o 
  -6   1   1        7.22        7.10      2.28 o 
  -5   1   1        0.32        1.69      2.12 o 
  -4   1   1      179.82      156.49      8.36 o 
  -3   1   1    37519.83    34656.57   1310.75 o 
  -2   1   1      405.53      428.27     20.04 o 
  -1   1   1       13.29        5.84      1.90 o 
   0   1   1        7.73       16.89      2.60 o 
   1   1   1    10877.42     9230.19    349.18 o 
   2   1   1      292.49      236.18      9.03 o 
   3   1   1       11.98       10.42      2.43 o 
   4   1   1      143.56      151.98      7.26 o 
   5   1   1      914.07      890.28     30.85 o 
   6   1   1       31.33       33.53      4.28 o 
   7   1   1       86.35       83.99      6.69 o 
   8   1   1       97.22       88.48     11.12 o 
   9   1   1        0.04       -3.72      7.14 o 
  10   1   1        0.00       -2.10      8.24 o 
  11   1   1        7.88        5.05     15.94 o 
  12   1   1        0.45       -7.97      9.02 o 
  13   1   1        2.21       20.12     11.63 o 
 -13   2   1        0.06        5.08     11.96 o 
 -12   2   1        3.30       18.84      9.58 o 
 -11   2   1       23.63       13.01      8.99 o 
 -10   2   1       19.67       24.70      8.62 o 
  -9   2   1       10.47       23.11      8.64 o 
  -8   2   1       77.20       73.47     13.02 o 
  -7   2   1      104.45      102.29      8.16 o 
  -6   2   1      711.65      625.84     22.02 o 
  -5   2   1       50.08       50.48      3.33 o 
  -4   2   1     1583.15     1454.33     57.23 o 
  -3   2   1     4567.48     4456.96    169.47 o 
  -2   2   1      331.16      368.86     15.36 o 
  -1   2   1     2586.63     2486.00     89.71 o 
   0   2   1      155.49      132.92      6.27 o 
   1   2   1      186.60      194.38      7.53 o 
   2   2   1      291.90      262.73     10.07 o 
   3   2   1      142.85      144.76      8.18 o 
   4   2   1      244.55      267.94     10.79 o 
   5   2   1      361.93      345.89     13.89 o 
   6   2   1      610.41      594.59     22.20 o 
   7   2   1       77.63       92.64      6.89 o 
   8   2   1       21.82       14.03      5.85 o 
   9   2   1       67.40       61.48     13.02 o 
  10   2   1        2.21      -10.53      7.02 o 
  11   2   1        5.10       -3.35      8.81 o 
  12   2   1        9.23       -5.94      9.53 o 
  13   2   1        0.46        0.86     10.59 o 
 -13   3   1        0.92       14.07     10.70 o 
 -12   3   1        0.24        2.92      9.02 o 
 -11   3   1        1.66       29.76     10.12 o 
 -10   3   1        5.90       10.70      7.78 o 
  -9   3   1       35.11       34.29     10.10 o 
  -8   3   1        2.40        4.71      4.69 o 
  -7   3   1      359.52      341.36     17.23 o 
  -6   3   1      378.81      385.87     18.30 o 
  -5   3   1        9.89       11.73      2.53 o 
  -4   3   1      210.74      217.39      8.64 o 
  -3   3   1      568.62      507.38     17.55 o 
  -2   3   1      237.59      211.83      8.18 o 
  -1   3   1     1127.58     1230.11     48.23 o 
   0   3   1      103.79       93.08      6.21 o 
   1   3   1        0.37        2.53      2.84 o 
   2   3   1       49.99       47.40      7.90 o 
   3   3   1      214.56      241.58      9.82 o 
   4   3   1      104.95       96.14      6.14 o 
   5   3   1      356.26      365.51     14.46 o 
   6   3   1       60.67       57.86      5.19 o 
   7   3   1       32.22       30.64      5.98 o 
   8   3   1        9.07       13.71      5.74 o 
   9   3   1       86.19       80.66     11.05 o 
  10   3   1       20.55        7.24      8.68 o 
  11   3   1        3.11        7.03      9.53 o 
  12   3   1        0.30       -7.67      8.42 o 
  13   3   1        4.93        3.60     10.89 o 
 -13   4   1        1.04       -7.63      8.78 o 
 -12   4   1        7.89        2.98      8.40 o 
 -11   4   1       27.24       21.49     14.08 o 
 -10   4   1        0.00       -9.58      6.39 o 
  -9   4   1       66.82       76.95     12.22 o 
  -8   4   1        3.68        0.56      4.58 o 
  -7   4   1        3.18        6.08      4.27 o 
  -6   4   1      270.71      236.78     12.90 o 
  -5   4   1      210.03      206.47      8.78 o 
  -4   4   1      105.90      108.48      5.61 o 
  -3   4   1      165.46      172.10      7.42 o 
  -2   4   1      487.22      519.53     18.27 o 
  -1   4   1     2901.83     2423.07     77.76 o 
   0   4   1      349.73      322.16     12.96 o 
   1   4   1      312.25      349.00     15.34 o 
   2   4   1      152.40      127.20      7.11 o 
   3   4   1      525.60      544.83     19.77 o 
   4   4   1      305.69      329.68     13.17 o 
   5   4   1      710.46      759.62     27.00 o 
   6   4   1       81.49       87.29      6.30 o 
   7   4   1        0.34        0.19      3.10 o 
   8   4   1       24.32       23.86      6.29 o 
   9   4   1        1.06       -1.32      7.20 o 
  10   4   1        7.29        3.45     19.93 o 
  11   4   1       10.73        6.18     17.00 o 
  12   4   1        2.67       -4.02      9.06 o 
 -13   5   1        7.94       22.32     14.88 o 
 -12   5   1        8.78        6.07     28.43 o 
 -11   5   1        0.03        7.18      8.99 o 
 -10   5   1       10.06       14.76      8.77 o 
  -9   5   1        0.32       -2.00      6.57 o 
  -8   5   1      204.94      195.84     13.25 o 
  -7   5   1       75.49       80.00      8.18 o 
  -6   5   1        0.20        1.24      3.83 o 
  -5   5   1       38.23       44.56      4.29 o 
  -4   5   1       79.18       82.38      5.19 o 
  -3   5   1        1.01        1.34      1.90 o 
  -2   5   1       45.77       38.82      3.48 o 
  -1   5   1      551.34      509.29     18.56 o 
   0   5   1       87.22       66.74      4.81 o 
   1   5   1       10.58       15.92      3.45 o 
   2   5   1     2518.27     2709.64     99.29 o 
   3   5   1        5.83       10.26      2.87 o 
   4   5   1      745.62      732.77     26.32 o 
   5   5   1       15.04       17.15      4.22 o 
   6   5   1      204.30      220.21     11.11 o 
   7   5   1        7.06       10.59      5.14 o 
   8   5   1        0.03        0.81      4.60 o 
   9   5   1        0.76       -3.56      5.35 o 
  10   5   1       33.77       16.51     14.88 o 
  11   5   1       18.12       24.57     10.97 o 
  12   5   1        4.25        9.31     10.31 o 
 -12   6   1        7.01       19.13     15.41 o 
 -11   6   1       13.76       22.32     13.28 o 
 -10   6   1        0.15       -2.13      7.14 o 
  -9   6   1        0.83        3.61      5.69 o 
  -8   6   1       35.16       27.38      6.78 o 
  -7   6   1       33.46       34.79      6.52 o 
  -6   6   1      145.93      126.24     15.96 o 
  -5   6   1       45.74       53.53      4.49 o 
  -4   6   1       73.97       59.14      4.99 o 
  -3   6   1      251.28      270.08     11.31 o 
  -2   6   1        0.01       -3.45      2.30 o 
  -1   6   1        6.30        0.24      2.49 o 
   0   6   1      195.43      221.58      9.89 o 
   1   6   1      568.81      601.29     21.98 o 
   2   6   1      201.76      195.89     16.34 o 
   3   6   1       38.92       43.30      4.91 o 
   4   6   1      361.90      372.51     14.91 o 
   5   6   1       68.67       85.49      9.28 o 
   6   6   1       38.35       48.91      5.29 o 
   7   6   1       33.59       27.81      6.64 o 
   8   6   1       11.33        8.71      5.54 o 
   9   6   1       42.54       50.38     11.37 o 
  10   6   1       18.34       16.52      7.54 o 
  11   6   1        0.43       -4.62      8.42 o 
  12   6   1        0.12        4.65     16.21 o 
 -12   7   1        0.04       19.66     13.28 o 
 -11   7   1        0.04       17.00     12.75 o 
 -10   7   1       10.10        9.56     12.22 o 
  -9   7   1        5.98        6.11      7.49 o 
  -8   7   1       16.82       23.69      7.19 o 
  -7   7   1        0.86       -0.50      4.88 o 
  -6   7   1       10.07       10.37      5.10 o 
  -5   7   1      216.39      149.24     14.00 o 
  -4   7   1       58.95       64.98      6.44 o 
  -3   7   1       24.18       15.93      3.22 o 
  -2   7   1       53.07       54.93      4.91 o 
  -1   7   1      150.95      150.71     10.12 o 
   0   7   1       27.79       18.86      3.60 o 
   1   7   1       31.15       55.59      7.15 o 
   2   7   1      540.60      629.56     25.46 o 
   3   7   1      195.75      208.23     10.00 o 
   4   7   1      205.07      214.59     10.42 o 
   5   7   1        1.47        3.80      2.97 o 
   6   7   1        0.54       -2.03      2.86 o 
   7   7   1       19.19       20.96      6.46 o 
   8   7   1        3.55       -4.23      4.85 o 
   9   7   1       13.17        6.24      6.40 o 
  10   7   1        0.09       -4.10      6.55 o 
  11   7   1        2.59       -0.16     19.66 o 
  12   7   1        0.31       -0.65     24.44 o 
 -12   8   1        0.58       36.13     16.47 o 
 -11   8   1        8.23       41.98     19.66 o 
 -10   8   1        5.13       16.47     13.28 o 
  -9   8   1        0.39        5.69      7.70 o 
  -8   8   1       21.08       32.45      9.68 o 
  -7   8   1        0.15       -6.38      4.91 o 
  -6   8   1       76.45       89.42     10.68 o 
  -5   8   1       18.28       10.32      4.36 o 
  -4   8   1       43.42       38.73      4.59 o 
  -3   8   1       36.80       44.63      4.76 o 
  -2   8   1        0.00       -1.00      2.54 o 
  -1   8   1        0.11        2.54      2.86 o 
   0   8   1      258.87      300.41     13.06 o 
   1   8   1        0.01       -2.33      2.41 o 
   2   8   1      162.90      144.01     14.95 o 
   3   8   1       15.24       15.81      3.74 o 
   4   8   1       90.12      101.67      7.59 o 
   5   8   1      200.47      179.77      9.93 o 
   6   8   1       12.97       13.26      5.76 o 
   7   8   1        1.60        2.25      7.74 o 
   8   8   1       46.05       51.56      8.90 o 
   9   8   1        1.11       12.46      7.35 o 
  10   8   1        0.43        5.98      7.74 o 
  11   8   1        0.78       -9.76     21.79 o 
 -11   9   1        4.76       17.53     17.00 o 
 -10   9   1        0.02       10.63     14.88 o 
  -9   9   1       23.30       36.94     10.88 o 
  -8   9   1       26.52       42.96     10.97 o 
  -7   9   1      227.81      255.31     25.24 o 
  -6   9   1       29.68       34.34      9.91 o 
  -5   9   1       40.68       38.66     14.08 o 
  -4   9   1       11.74       12.55      4.44 o 
  -3   9   1       24.50       17.94      6.37 o 
  -2   9   1       21.18       15.02      3.79 o 
  -1   9   1       20.93       25.33      5.75 o 
   0   9   1        2.83        1.73      2.89 o 
   1   9   1      194.81      172.88      9.75 o 
   2   9   1       33.16       45.33      5.44 o 
   3   9   1        5.74        7.90      5.49 o 
   4   9   1       10.45        9.31      3.87 o 
   5   9   1       58.80       49.10      5.84 o 
   6   9   1       63.92       59.25      8.56 o 
   7   9   1      138.36      135.57     12.65 o 
   8   9   1        1.21        0.63      6.20 o 
   9   9   1       66.64       77.71     11.32 o 
  10   9   1        8.33        8.13      8.55 o 
  11   9   1        1.47        2.13     13.28 o 
 -11  10   1        0.00       31.35     18.07 o 
 -10  10   1       12.12       18.03     10.12 o 
  -9  10   1        3.48       -1.82      7.78 o 
  -8  10   1        2.92        6.84     11.16 o 
  -7  10   1        3.18        0.45     10.89 o 
  -6  10   1      114.52       94.16     14.00 o 
  -5  10   1       82.05       67.87     11.72 o 
  -4  10   1      361.30      335.03     17.34 o 
  -3  10   1        0.43        3.56      4.10 o 
  -2  10   1        5.50       -2.63      3.99 o 
  -1  10   1       12.16       10.33      3.72 o 
   0  10   1      286.23      280.95     13.38 o 
   1  10   1       93.59       86.74     10.43 o 
   2  10   1       91.82      102.72      8.21 o 
   3  10   1       88.56       87.91      8.51 o 
   4  10   1       77.08       80.85      7.33 o 
   5  10   1       27.91       35.40      5.58 o 
   6  10   1       97.15      117.60     14.74 o 
   7  10   1       20.53       19.10      7.23 o 
   8  10   1       13.11       25.27      8.20 o 
   9  10   1        0.02       19.18     10.29 o 
  10  10   1        0.36        2.84     12.22 o 
 -10  11   1        0.00        2.73     10.44 o 
  -9  11   1        4.48       24.05     17.27 o 
  -8  11   1        6.32        6.56      8.82 o 
  -7  11   1        4.21       11.67      9.15 o 
  -6  11   1       25.26       31.42     13.02 o 
  -5  11   1       15.05        6.00      7.65 o 
  -4  11   1      304.38      267.31     69.34 o 
  -3  11   1      785.14      738.08     32.38 o 
  -2  11   1       10.17       10.33      5.00 o 
  -1  11   1        5.04       -3.47      3.73 o 
   0  11   1       63.18       68.03      9.44 o 
   1  11   1      365.52      363.13     16.66 o 
   2  11   1      309.91      284.98     17.26 o 
   3  11   1        8.01        6.93      4.76 o 
   4  11   1       18.01       27.47      6.52 o 
   5  11   1       43.63       49.43      7.75 o 
   6  11   1       13.74       31.01      7.58 o 
   7  11   1        1.13        3.66      8.04 o 
   8  11   1        0.00        9.45      9.44 o 
   9  11   1        0.09        5.59      9.14 o 
  10  11   1        0.81       11.92     18.07 o 
  -9  12   1        0.84       14.90     10.59 o 
  -8  12   1        0.17        4.93      8.93 o 
  -7  12   1        0.43        4.04      8.15 o 
  -6  12   1        1.38        5.72      7.86 o 
  -5  12   1       44.75       42.03     27.10 o 
  -4  12   1        0.34        7.08      7.56 o 
  -3  12   1        4.76       -3.60      4.00 o 
  -2  12   1        3.58        8.76      5.36 o 
  -1  12   1      618.21      638.93     29.13 o 
   0  12   1       18.06       17.85      5.74 o 
   1  12   1       93.66       92.89     15.68 o 
   2  12   1       13.97       14.26      6.49 o 
   3  12   1        1.71       -4.13      7.17 o 
   4  12   1        5.51        7.01      4.23 o 
   5  12   1        0.89       11.11      9.03 o 
   6  12   1        0.81        9.29     12.22 o 
   7  12   1        1.62       18.92      9.68 o 
   8  12   1        1.16        8.55     10.06 o 
   9  12   1        2.10       20.29     11.23 o 
  -8  13   1        0.77       12.98     10.20 o 
  -7  13   1        0.74       -1.51      8.54 o 
  -6  13   1       24.30       33.63     11.20 o 
  -5  13   1       27.71       35.75     11.48 o 
  -4  13   1        1.52        0.35      6.91 o 
  -3  13   1       49.02       46.92      8.20 o 
  -2  13   1      129.68      107.96     20.94 o 
  -1  13   1        1.84        1.30      4.77 o 
   0  13   1       13.35       10.77      5.48 o 
   1  13   1        5.38        6.57      5.20 o 
   2  13   1       14.49       15.54      7.92 o 
   3  13   1        0.24       -0.99      5.10 o 
   4  13   1       80.05       68.95     10.47 o 
   5  13   1        2.18        1.06      8.50 o 
   6  13   1        3.99        6.70      7.96 o 
   7  13   1        0.65        8.48     11.16 o 
   8  13   1        0.18       24.72     15.14 o 
  -7  14   1       10.90       31.57     13.82 o 
  -6  14   1        0.01       -5.59      8.26 o 
  -5  14   1       16.48        8.65      9.19 o 
  -4  14   1       15.09       32.25     11.23 o 
  -3  14   1       20.91       17.95      6.15 o 
  -2  14   1        0.18       -0.05      4.73 o 
  -1  14   1       23.43       18.90      6.37 o 
   0  14   1        3.78       -4.34      4.83 o 
   1  14   1        2.52        9.83      6.01 o 
   2  14   1        0.62       -2.43      5.22 o 
   3  14   1        9.25       11.39      6.64 o 
   4  14   1        2.28        3.86      6.12 o 
   5  14   1       22.52       26.04     12.75 o 
   6  14   1        6.52       15.94     13.82 o 
   7  14   1        0.65       -5.84     11.16 o 
  -6  15   1       11.09       17.70     10.21 o 
  -5  15   1        0.17        4.53      9.83 o 
  -4  15   1        3.90       -2.30      7.13 o 
  -3  15   1        0.53        0.90      7.03 o 
  -2  15   1        2.34        6.45      8.77 o 
  -1  15   1        3.43        1.86      5.26 o 
   0  15   1        1.19       11.25      6.35 o 
   1  15   1       11.04        6.35      6.57 o 
   2  15   1        0.49       11.76      6.73 o 
   3  15   1        0.09        3.45      6.39 o 
   4  15   1        3.06       -3.19      9.56 o 
   5  15   1        0.02        2.13     10.63 o 
   6  15   1        5.77        9.56     12.75 o 
  -5  16   1        7.60        6.91     11.16 o 
  -4  16   1        5.61       -0.53      9.03 o 
  -3  16   1        0.28        1.59      9.03 o 
  -2  16   1        0.97       -1.75      5.10 o 
  -1  16   1        7.31        7.70      6.39 o 
   0  16   1        1.05       -2.69      5.22 o 
   1  16   1        1.04       -3.59      5.84 o 
   2  16   1        2.97       -4.77      5.81 o 
   3  16   1        0.23        8.16      6.88 o 
   4  16   1        5.50       17.53     11.69 o 
  -2  17   1        0.04       18.60     10.10 o 
  -1  17   1        3.17       12.94      7.32 o 
   0  17   1        0.35       -5.90      5.49 o 
   1  17   1        3.59        4.19      6.64 o 
 -13   0   2        0.00       10.63     12.75 o 
 -12   0   2        0.63        6.91     11.16 o 
 -11   0   2       28.64       28.69     14.35 o 
 -10   0   2        2.24       -5.84      9.56 o 
  -9   0   2       30.70       14.88     10.63 o 
  -8   0   2        0.50        2.13      8.50 o 
  -7   0   2      341.95      309.78     28.69 o 
  -6   0   2     1765.81     1841.04     85.37 o 
  -5   0   2      251.26      243.22     13.25 o 
  -4   0   2      206.97      215.43     11.86 o 
  -3   0   2     1403.49     1376.32     63.17 o 
  -2   0   2    54703.43    52945.94   2377.14 o 
  -1   0   2      192.43      198.73     17.53 o 
   0   0   2      145.33      132.09      8.77 o 
   1   0   2      618.96      753.08     36.16 o 
   2   0   2    12179.81    11433.99    515.26 o 
   3   0   2      329.84      277.41     15.89 o 
   4   0   2      826.95      854.37     42.67 o 
   5   0   2     1061.41      963.38     47.89 o 
   6   0   2        6.25       10.17      5.21 o 
   7   0   2       32.08       49.90      8.42 o 
   8   0   2       34.66       30.91     10.36 o 
   9   0   2        4.48        9.56     12.75 o 
  10   0   2        1.09       -3.19     11.69 o 
  11   0   2        0.02        1.06     13.82 o 
  12   0   2       21.47        4.78     14.88 o 
 -13   1   2        1.46       17.78      9.20 o 
 -12   1   2        1.12        2.62      7.49 o 
 -11   1   2        1.36        6.62      7.49 o 
 -10   1   2       15.26       21.99      8.45 o 
  -9   1   2       19.22       12.49      7.14 o 
  -8   1   2       13.14       21.70      6.94 o 
  -7   1   2       45.28       53.48      8.24 o 
  -6   1   2      641.83      585.90     25.01 o 
  -5   1   2      459.35      455.69     19.85 o 
  -4   1   2     1275.27     1346.93     52.66 o 
  -3   1   2     1063.76      998.67     39.30 o 
  -2   1   2     1157.87     1337.16     43.57 o 
  -1   1   2      300.83      227.16      9.77 o 
   0   1   2       15.96       10.83      2.09 o 
   1   1   2     1615.88     1481.83     54.41 o 
   2   1   2       54.83       59.24      4.31 o 
   3   1   2     2126.64     2161.44     70.83 o 
   4   1   2        0.51        2.00      2.66 o 
   5   1   2        0.68        4.66      2.94 o 
   6   1   2      204.70      196.25     12.73 o 
   7   1   2        0.03        4.73      3.48 o 
   8   1   2       24.85       24.69      5.41 o 
   9   1   2        0.01       -0.74      5.65 o 
  10   1   2        0.00       -4.99     10.89 o 
  11   1   2       16.42       32.40     12.55 o 
  12   1   2        5.29        3.57     10.70 o 
 -13   2   2        0.41       22.00     10.36 o 
 -12   2   2        1.30        7.69      8.40 o 
 -11   2   2        6.95        5.31      7.51 o 
 -10   2   2       12.11       11.79      7.64 o 
  -9   2   2       11.33       12.54      7.49 o 
  -8   2   2       32.76       23.62      7.49 o 
  -7   2   2       22.41       23.31      5.49 o 
  -6   2   2     1124.17     1019.28     41.87 o 
  -5   2   2      291.68      279.52     13.56 o 
  -4   2   2       67.16       84.91      5.95 o 
  -3   2   2      145.02      140.14     14.18 o 
  -2   2   2      988.90      911.35     34.07 o 
  -1   2   2      129.42      134.49      7.63 o 
   0   2   2      378.27      373.55     15.44 o 
   1   2   2      644.63      774.94     26.57 o 
   2   2   2        0.56        1.82      2.11 o 
   3   2   2      197.61      174.67     12.74 o 
   4   2   2      326.30      304.26     12.55 o 
   5   2   2      245.18      255.94     11.49 o 
   6   2   2      156.04      166.10      9.46 o 
   7   2   2        1.21        1.54      3.63 o 
   8   2   2       12.44       14.83      4.92 o 
   9   2   2       16.10       11.10      6.40 o 
  10   2   2       35.60       41.02     16.74 o 
  11   2   2       26.50       13.82     12.22 o 
  12   2   2        1.58        2.94     11.69 o 
 -13   3   2        0.17        0.97     13.28 o 
 -12   3   2        0.04       13.41      8.54 o 
 -11   3   2        9.73       10.45      8.07 o 
 -10   3   2       20.05       30.00      8.99 o 
  -9   3   2        6.05        2.13      6.76 o 
  -8   3   2       15.59        9.30      7.70 o 
  -7   3   2      180.05      171.59     10.67 o 
  -6   3   2      222.62      220.06     11.97 o 
  -5   3   2        0.16       -1.86      2.67 o 
  -4   3   2       37.24       42.42      4.52 o 
  -3   3   2       37.98       38.38      5.79 o 
  -2   3   2      267.01      238.64     10.56 o 
  -1   3   2      221.16      179.97      8.93 o 
   0   3   2      102.87      129.39      7.32 o 
   1   3   2      160.71      125.01     16.00 o 
   2   3   2      402.50      330.56     12.77 o 
   3   3   2       18.29       13.40      2.95 o 
   4   3   2      614.60      659.32     23.70 o 
   5   3   2        6.81        8.95      4.83 o 
   6   3   2      152.59      187.08     10.04 o 
   7   3   2       74.37       81.85     11.80 o 
   8   3   2      157.29      143.66     14.48 o 
   9   3   2       48.99       58.84      9.07 o 
  10   3   2        0.64       -4.94      8.04 o 
  11   3   2       34.75       19.97     10.47 o 
  12   3   2        1.92       -7.75     12.22 o 
 -13   4   2        0.01       23.91     16.47 o 
 -12   4   2        0.00       12.22     13.82 o 
 -11   4   2        0.01       -6.64      7.14 o 
 -10   4   2       21.89       16.33     10.36 o 
  -9   4   2       32.06       24.96      8.24 o 
  -8   4   2        0.00        5.33      6.19 o 
  -7   4   2      169.57      146.21     12.38 o 
  -6   4   2      158.55      152.56     10.09 o 
  -5   4   2       12.08       11.58      4.41 o 
  -4   4   2       99.30      106.55      6.67 o 
  -3   4   2       89.56       97.31      5.18 o 
  -2   4   2      281.44      295.42     13.05 o 
  -1   4   2        0.56       -0.89      3.17 o 
   0   4   2      162.34      180.62      7.93 o 
   1   4   2       64.91       84.70      5.15 o 
   2   4   2        0.99        4.10      2.32 o 
   3   4   2     3507.32     3361.90    109.01 o 
   4   4   2        3.89        1.14      2.43 o 
   5   4   2      116.71      120.31      7.61 o 
   6   4   2       51.69       48.54      5.73 o 
   7   4   2      194.69      193.89     12.36 o 
   8   4   2       35.46       50.18      8.28 o 
   9   4   2        1.42        4.27      6.23 o 
  10   4   2       42.89       43.14      9.18 o 
  11   4   2       10.03        8.43      9.82 o 
  12   4   2        0.03       -1.51     16.74 o 
 -13   5   2        0.37        9.03     13.28 o 
 -12   5   2        9.94       17.53     15.41 o 
 -11   5   2        2.14        7.97     12.22 o 
 -10   5   2        2.43        6.38     11.69 o 
  -9   5   2        5.36        7.32      7.17 o 
  -8   5   2        6.34        0.05      4.98 o 
  -7   5   2       15.08       18.63      5.47 o 
  -6   5   2        1.11       -1.67      3.83 o 
  -5   5   2      104.65      100.34      7.83 o 
  -4   5   2      558.40      517.78     18.91 o 
  -3   5   2        0.23        1.76      2.02 o 
  -2   5   2      846.85      867.76     29.74 o 
  -1   5   2        1.75        9.50      2.41 o 
   0   5   2      416.21      449.66     16.78 o 
   1   5   2      166.98      158.90      8.58 o 
   2   5   2     2852.72     3037.43    111.65 o 
   3   5   2        3.87        4.38      2.66 o 
   4   5   2       36.70       47.41      4.77 o 
   5   5   2        0.31       -3.11      2.59 o 
   6   5   2      183.10      182.74     13.50 o 
   7   5   2        7.58        6.05      3.67 o 
   8   5   2        1.89        6.12      6.33 o 
   9   5   2        3.93        3.14      5.97 o 
  10   5   2        1.12        5.79      7.01 o 
  11   5   2        0.09       -0.97     14.88 o 
  12   5   2        5.88        2.64     22.85 o 
 -12   6   2        4.78       14.35     14.88 o 
 -11   6   2       20.66        8.50     12.75 o 
 -10   6   2       13.04       22.32     14.88 o 
  -9   6   2        0.11       11.16     11.69 o 
  -8   6   2       25.70       18.07      7.97 o 
  -7   6   2       58.96       56.04      7.57 o 
  -6   6   2        0.14       -5.42      3.61 o 
  -5   6   2      145.00      139.43      9.58 o 
  -4   6   2      159.54      143.29      7.75 o 
  -3   6   2        1.22        2.87      1.97 o 
  -2   6   2       10.85       16.37      2.91 o 
  -1   6   2     3260.37     3252.67    104.70 o 
   0   6   2       91.02       95.93      8.59 o 
   1   6   2     2627.35     2700.01     89.29 o 
   2   6   2      228.17      242.95     10.98 o 
   3   6   2       84.83      100.44      6.67 o 
   4   6   2       33.48       37.45      4.62 o 
   5   6   2       48.55       56.46      9.01 o 
   6   6   2        5.08        2.82      3.56 o 
   7   6   2        7.49       18.84      4.81 o 
   8   6   2       20.37       18.07      6.85 o 
   9   6   2       24.60       29.96      8.19 o 
  10   6   2        4.60        5.64      7.15 o 
  11   6   2       11.78       14.03     14.61 o 
  12   6   2        0.17       -7.69     30.02 o 
 -12   7   2        1.57       18.60     16.47 o 
 -11   7   2        4.75        7.44     13.28 o 
 -10   7   2        2.10       12.75     13.28 o 
  -9   7   2       29.41       26.04     15.41 o 
  -8   7   2        1.24        3.19      6.28 o 
  -7   7   2       39.97       39.67     12.75 o 
  -6   7   2        1.36       -2.57      5.36 o 
  -5   7   2        2.19        4.93      5.10 o 
  -4   7   2       53.46       62.14      6.23 o 
  -3   7   2      304.93      320.55     13.24 o 
  -2   7   2        7.45        3.32      3.00 o 
  -1   7   2      152.10      157.97      8.21 o 
   0   7   2      350.41      343.87     17.36 o 
   1   7   2      452.50      493.37     19.24 o 
   2   7   2      393.92      385.76     15.79 o 
   3   7   2       35.76       32.92      4.45 o 
   4   7   2      123.47      121.36      7.89 o 
   5   7   2       11.05       12.06      4.09 o 
   6   7   2        0.13        1.23      3.65 o 
   7   7   2       32.35       43.90     11.07 o 
   8   7   2        0.72        5.48      6.20 o 
   9   7   2       19.54       27.71      8.25 o 
  10   7   2        0.99       -1.03      6.85 o 
  11   7   2        1.41        8.30     17.27 o 
 -12   8   2        3.59       15.41     15.94 o 
 -11   8   2        7.01        9.03     14.35 o 
 -10   8   2       31.10       40.38     17.00 o 
  -9   8   2       29.97       26.27      9.58 o 
  -8   8   2        7.19       11.93      8.04 o 
  -7   8   2        4.37       -0.39      6.19 o 
  -6   8   2        2.82       -0.14     12.22 o 
  -5   8   2        2.64        1.82      5.22 o 
  -4   8   2      159.90      137.32     13.33 o 
  -3   8   2       22.36       25.12      4.80 o 
  -2   8   2        4.08        0.84      3.33 o 
  -1   8   2        0.04       -3.10      2.21 o 
   0   8   2      251.17      250.71     11.64 o 
   1   8   2      140.04      172.87     10.58 o 
   2   8   2      148.23      153.40      9.86 o 
   3   8   2       44.00       53.83      7.82 o 
   4   8   2        0.37       -1.63      3.02 o 
   5   8   2       52.98       63.22      6.51 o 
   6   8   2      118.93      120.21     11.58 o 
   7   8   2        0.03        8.50      6.00 o 
   8   8   2       27.48       27.75      8.01 o 
   9   8   2        2.99        6.68     10.32 o 
  10   8   2       31.71       31.66     24.75 o 
  11   8   2        4.29       17.97     11.74 o 
 -11   9   2        0.05       22.85     15.94 o 
 -10   9   2        0.21       20.19     15.41 o 
  -9   9   2        7.11        4.96      8.15 o 
  -8   9   2       16.56       21.07      9.06 o 
  -7   9   2      106.92      108.91     14.67 o 
  -6   9   2       27.36       31.51      9.06 o 
  -5   9   2        9.99        2.63      6.35 o 
  -4   9   2        2.71        0.51      4.99 o 
  -3   9   2        5.79        8.42      4.25 o 
  -2   9   2       79.70       76.47      7.73 o 
  -1   9   2       20.59       23.65      5.57 o 
   0   9   2        0.34       -0.22      3.53 o 
   1   9   2       41.22       40.64      5.36 o 
   2   9   2        3.28        0.75      3.27 o 
   3   9   2       50.14       52.47      6.69 o 
   4   9   2        9.77        7.68      3.93 o 
   5   9   2       16.89       13.67      4.33 o 
   6   9   2        6.85       17.40      4.88 o 
   7   9   2        0.06       -3.92      5.41 o 
   8   9   2        3.62        3.71      6.28 o 
   9   9   2        2.72        4.96      7.35 o 
  10   9   2        7.32       12.92      8.51 o 
 -11  10   2        3.33       30.29     19.13 o 
 -10  10   2        2.85        3.19     12.75 o 
  -9  10   2        0.12       -2.44     14.88 o 
  -8  10   2        0.11        2.32     10.10 o 
  -7  10   2       80.81       81.96     13.68 o 
  -6  10   2      290.48      365.59     34.54 o 
  -5  10   2        0.36       -1.40     14.61 o 
  -4  10   2        9.64       17.84      7.47 o 
  -3  10   2        0.00        5.76      4.14 o 
  -2  10   2      197.26      223.32     15.37 o 
  -1  10   2        2.25        1.24      3.97 o 
   0  10   2        3.64        3.07      3.98 o 
   1  10   2       84.46       77.68      8.28 o 
   2  10   2        5.70        3.61      3.73 o 
   3  10   2       23.60       15.28      5.17 o 
   4  10   2       66.43       61.67      6.83 o 
   5  10   2        0.97        2.90      6.14 o 
   6  10   2       42.84       52.93     13.10 o 
   7  10   2       12.47       22.33      7.85 o 
   8  10   2       27.91       25.63      8.24 o 
   9  10   2        0.17        5.09      7.45 o 
  10  10   2        4.93       11.15      8.82 o 
 -10  11   2        0.14      -10.10     12.22 o 
  -9  11   2        2.36        9.19     10.12 o 
  -8  11   2        5.47        0.44      8.65 o 
  -7  11   2       22.02       25.92     18.60 o 
  -6  11   2        0.05        0.15      7.24 o 
  -5  11   2       53.68       65.62     12.63 o 
  -4  11   2      172.69      158.66     16.60 o 
  -3  11   2        3.57       11.43      4.91 o 
  -2  11   2        0.05       -2.28      3.58 o 
  -1  11   2       93.46       98.58     12.96 o 
   0  11   2      209.32      230.69     14.70 o 
   1  11   2      220.47      198.02     17.74 o 
   2  11   2       52.51       56.44      7.90 o 
   3  11   2        3.47        2.60      4.98 o 
   4  11   2       92.75       94.74     14.50 o 
   5  11   2       17.88       21.40      5.45 o 
   6  11   2        0.54        8.16      6.54 o 
   7  11   2       22.27       37.64      9.02 o 
   8  11   2        3.52        4.99      8.94 o 
   9  11   2        1.52        2.72      7.82 o 
  -9  12   2        6.10        7.79     11.09 o 
  -8  12   2        1.20        6.41      9.53 o 
  -7  12   2        1.92        5.11     11.96 o 
  -6  12   2       88.27      103.90     16.10 o 
  -5  12   2        0.87        0.09      8.50 o 
  -4  12   2       54.00       45.57     10.85 o 
  -3  12   2       15.10        5.71      4.88 o 
  -2  12   2      120.77      110.91     17.63 o 
  -1  12   2      226.15      198.55     27.51 o 
   0  12   2       57.64       69.43      8.85 o 
   1  12   2      118.54      119.89     11.03 o 
   2  12   2       11.41        9.26      6.32 o 
   3  12   2      128.88      140.41     13.91 o 
   4  12   2        4.29        4.55      5.82 o 
   5  12   2        3.15        5.61      4.70 o 
   6  12   2       12.84       10.46      8.45 o 
   7  12   2        0.68        1.70      7.70 o 
   8  12   2        2.77        7.01     11.42 o 
   9  12   2        0.38        5.55     10.63 o 
  -8  13   2        2.45        8.47     11.16 o 
  -7  13   2        6.43       23.89     11.96 o 
  -6  13   2        3.77        6.95     14.61 o 
  -5  13   2        5.78        4.32      8.15 o 
  -4  13   2       83.13       70.31     13.25 o 
  -3  13   2        6.32       10.10      7.13 o 
  -2  13   2       46.11       42.99      7.91 o 
  -1  13   2        1.17        4.22      4.86 o 
   0  13   2       11.78        3.98      4.88 o 
   1  13   2        3.33        4.24      5.25 o 
   2  13   2        5.75        0.93      4.79 o 
   3  13   2        4.63       11.16      5.81 o 
   4  13   2        0.09       10.45      7.60 o 
   5  13   2        2.64       11.40     10.89 o 
   6  13   2        8.92       18.60     14.35 o 
   7  13   2        0.01       -8.50     10.63 o 
   8  13   2        1.81       -1.59     12.75 o 
  -7  14   2        1.65       17.95     10.66 o 
  -6  14   2        2.94        2.64      9.31 o 
  -5  14   2       22.78       23.97     10.38 o 
  -4  14   2       19.62       24.71     10.44 o 
  -3  14   2        1.12       -5.67      6.65 o 
  -2  14   2        2.97       17.27      6.55 o 
  -1  14   2        1.48        2.72      5.39 o 
   0  14   2        5.61       19.23      6.48 o 
   1  14   2        9.18       10.29      5.68 o 
   2  14   2        0.31       -7.49      4.99 o 
   3  14   2        1.59       12.40      6.68 o 
   4  14   2        0.02       -7.20      5.06 o 
   5  14   2        4.26        2.66     11.16 o 
   6  14   2        2.49        7.97     12.22 o 
   7  14   2        3.97       17.53     15.41 o 
  -6  15   2        2.04        8.22      9.81 o 
  -5  15   2        0.79       11.87      9.97 o 
  -4  15   2       11.67       19.57     12.22 o 
  -3  15   2        0.01        6.96      7.55 o 
  -2  15   2        3.30        4.37      5.92 o 
  -1  15   2        0.05        1.84      5.93 o 
   0  15   2        2.00       10.13      5.72 o 
   1  15   2        0.00       -0.83      5.24 o 
   2  15   2        0.53       -3.60      5.74 o 
   3  15   2        2.46        6.91      7.14 o 
   4  15   2        7.04        5.90      6.94 o 
   5  15   2        4.51        9.03     11.69 o 
  -4  16   2        2.71        3.48     12.49 o 
  -3  16   2        1.57       -8.24      7.97 o 
  -2  16   2        7.77       12.24      8.75 o 
  -1  16   2        0.05       -2.80      6.12 o 
   0  16   2        0.09        1.65      6.88 o 
   1  16   2        0.38        9.42      6.73 o 
   2  16   2        3.70        0.31      6.73 o 
   3  16   2       19.48       27.24     15.67 o 
   4  16   2        8.20       -2.66     10.10 o 
 -13   1   3        0.97       32.83     10.59 o 
 -12   1   3        0.90       15.94      8.27 o 
 -11   1   3        6.91        9.95      7.70 o 
 -10   1   3       47.90       56.62     10.44 o 
  -9   1   3       62.81       70.92     10.88 o 
  -8   1   3       15.68       16.14      6.94 o 
  -7   1   3       16.95       18.07      6.57 o 
  -6   1   3      219.20      197.51     10.61 o 
  -5   1   3     5146.71     5212.63    198.67 o 
  -4   1   3       43.98       52.45      4.25 o 
  -3   1   3      181.56      189.06      7.69 o 
  -2   1   3       20.46       23.36      2.73 o 
  -1   1   3      871.00      792.49     26.86 o 
   0   1   3     1717.17     1513.11     59.17 o 
   1   1   3     1054.09     1084.79     36.45 o 
   2   1   3      910.14      845.97     29.42 o 
   3   1   3      648.94      636.76     23.29 o 
   4   1   3       85.58       89.31      8.53 o 
   5   1   3      455.33      508.55     20.08 o 
   6   1   3        0.19        2.48      3.54 o 
   7   1   3        0.27        1.41      3.77 o 
   8   1   3        0.04       -0.90      4.31 o 
   9   1   3        7.67        8.57      5.16 o 
  10   1   3        1.48      -13.02      8.68 o 
  11   1   3        1.27       -9.83      9.39 o 
  12   1   3        9.74        1.24     18.07 o 
 -13   2   3        3.67       29.76     15.94 o 
 -12   2   3        0.16       12.12      9.03 o 
 -11   2   3        2.09       10.97     13.02 o 
 -10   2   3       22.88       17.11      7.70 o 
  -9   2   3       15.64       10.70      6.94 o 
  -8   2   3       90.77       75.42     10.59 o 
  -7   2   3      135.32      170.03     16.74 o 
  -6   2   3       84.97       97.89     11.24 o 
  -5   2   3     2111.64     2149.04     83.91 o 
  -4   2   3        0.03       -1.74      2.20 o 
  -3   2   3        6.26        5.07      1.90 o 
  -2   2   3        1.07        2.22      2.03 o 
  -1   2   3      760.87      890.38     34.07 o 
   0   2   3      222.53      194.05      8.29 o 
   1   2   3      161.61      206.75     13.39 o 
   2   2   3      332.91      326.81     15.43 o 
   3   2   3      639.25      707.66     25.37 o 
   4   2   3      111.69      111.60      7.82 o 
   5   2   3        2.40        3.65      3.41 o 
   6   2   3       14.80       17.36      4.75 o 
   7   2   3        3.67        2.57      4.22 o 
   8   2   3       49.77       53.77      6.86 o 
   9   2   3       53.32       56.49      9.61 o 
  10   2   3       10.25       10.83     11.08 o 
  11   2   3        1.82       -2.43     10.66 o 
  12   2   3        8.98       12.88     12.38 o 
 -13   3   3        2.75       18.60     14.88 o 
 -12   3   3        0.74        9.56     12.75 o 
 -11   3   3        2.71       13.28     12.75 o 
 -10   3   3        2.56       11.96      7.78 o 
  -9   3   3       47.32       53.75      9.58 o 
  -8   3   3      264.13      269.11     19.59 o 
  -7   3   3       92.40      103.87     11.48 o 
  -6   3   3      193.23      199.95     11.33 o 
  -5   3   3      133.80      132.46     15.19 o 
  -4   3   3      370.81      353.39     18.05 o 
  -3   3   3       49.97       48.70      3.57 o 
  -2   3   3      751.68      708.69     27.84 o 
  -1   3   3      103.88      106.58      6.87 o 
   0   3   3     1945.01     1984.42     73.22 o 
   1   3   3      112.94      140.25     14.96 o 
   2   3   3        4.34        3.83      2.47 o 
   3   3   3      112.40      103.77      6.78 o 
   4   3   3       41.60       55.03      5.28 o 
   5   3   3       13.71        8.42      3.14 o 
   6   3   3       22.65       30.04      7.08 o 
   7   3   3      204.32      222.15     32.43 o 
   8   3   3       85.69       65.11      7.23 o 
   9   3   3        3.47        3.90      6.61 o 
  10   3   3        0.13        4.74     11.26 o 
  11   3   3        5.41       16.35     11.57 o 
  12   3   3       11.02        6.49     11.62 o 
 -13   4   3        1.07       32.41     18.07 o 
 -12   4   3        0.00       14.35     13.82 o 
 -11   4   3       17.40       37.19     15.41 o 
 -10   4   3        2.15        1.59     11.16 o 
  -9   4   3       33.29       14.35     12.22 o 
  -8   4   3       12.57       20.14      7.37 o 
  -7   4   3      108.50      111.57      9.65 o 
  -6   4   3        5.28        9.52      3.93 o 
  -5   4   3      336.50      344.10     16.52 o 
  -4   4   3        1.91        3.12      2.55 o 
  -3   4   3       22.81       27.70      6.15 o 
  -2   4   3       97.69      107.75      7.23 o 
  -1   4   3     1492.40     1531.46     57.66 o 
   0   4   3      166.54      152.10      9.28 o 
   1   4   3      264.57      279.53     11.57 o 
   2   4   3        0.72        1.42      2.65 o 
   3   4   3       22.53       11.18      3.28 o 
   4   4   3       70.14       63.20      6.98 o 
   5   4   3      163.76      177.89     12.23 o 
   6   4   3       49.88       50.41      6.06 o 
   7   4   3       19.97       20.71      5.14 o 
   8   4   3       65.94       87.09      8.42 o 
   9   4   3       61.04       50.15     11.10 o 
  10   4   3        2.10       -5.06     10.21 o 
  11   4   3        0.87      -13.39      8.93 o 
  12   4   3        0.25       -0.26     16.74 o 
 -12   5   3        5.05       15.41     15.41 o 
 -11   5   3        1.90        6.38     13.28 o 
 -10   5   3       58.21       48.88     17.53 o 
  -9   5   3        5.51       14.35     12.75 o 
  -8   5   3       14.35       31.88     13.82 o 
  -7   5   3        4.34        4.87      5.39 o 
  -6   5   3       10.39       11.82      6.11 o 
  -5   5   3       65.41       75.74      8.93 o 
  -4   5   3      406.21      445.45     16.69 o 
  -3   5   3      119.14      112.32      7.53 o 
  -2   5   3     1403.13     1429.65     54.18 o 
  -1   5   3      195.85      197.98     14.10 o 
   0   5   3     2273.95     2365.19     91.43 o 
   1   5   3      137.89      171.15     15.19 o 
   2   5   3      163.23      175.40      9.70 o 
   3   5   3       44.66       58.65      8.05 o 
   4   5   3       15.51       16.52      3.88 o 
   5   5   3        2.33        2.70      3.39 o 
   6   5   3        0.81       -4.74      3.16 o 
   7   5   3       24.69       18.28      7.59 o 
   8   5   3      138.90      139.02     16.20 o 
   9   5   3       18.27       17.79      8.08 o 
  10   5   3       23.51       26.49      8.63 o 
  11   5   3        1.89       -1.06     21.79 o 
 -12   6   3        0.04       27.10     17.00 o 
 -11   6   3        0.29        8.50     13.82 o 
 -10   6   3        8.13        5.31     13.28 o 
  -9   6   3        9.92       12.75     13.28 o 
  -8   6   3       19.97       54.20     18.07 o 
  -7   6   3       15.16       23.59      7.92 o 
  -6   6   3       28.61       21.61     10.10 o 
  -5   6   3        5.60       12.68      5.60 o 
  -4   6   3        0.38       -0.04      2.64 o 
  -3   6   3        1.91       -0.57      2.51 o 
  -2   6   3      225.62      241.55     12.60 o 
  -1   6   3       16.78       18.73      5.10 o 
   0   6   3      326.32      327.44     13.51 o 
   1   6   3       14.09       22.19      5.10 o 
   2   6   3       52.99       63.50      5.51 o 
   3   6   3       77.15       54.40      5.28 o 
   4   6   3       12.51       15.50      3.87 o 
   5   6   3      105.02      118.34      8.47 o 
   6   6   3       63.54       58.78      6.51 o 
   7   6   3       28.87       22.42      6.79 o 
   8   6   3       39.17       40.88      9.02 o 
   9   6   3        3.55        0.72      6.90 o 
  10   6   3        0.12       -4.85      6.96 o 
  11   6   3        1.58       -2.87     17.53 o 
 -12   7   3        3.63       22.85     18.07 o 
 -11   7   3        0.48        0.53     13.82 o 
 -10   7   3       11.96       13.28     15.41 o 
  -9   7   3        1.74        3.72     12.22 o 
  -8   7   3        0.13        4.78      8.50 o 
  -7   7   3        5.88       11.63      8.50 o 
  -6   7   3        7.11        5.59      6.09 o 
  -5   7   3        9.20        3.22      4.84 o 
  -4   7   3      186.43      192.12     14.84 o 
  -3   7   3        8.91       19.41      6.57 o 
  -2   7   3       77.83       82.15      8.09 o 
  -1   7   3      597.40      648.08     27.45 o 
   0   7   3      324.02      347.28     14.53 o 
   1   7   3       13.45        9.97      3.45 o 
   2   7   3        0.11        0.23      2.78 o 
   3   7   3       97.88       84.53     10.12 o 
   4   7   3        0.01       -4.23      2.84 o 
   5   7   3       22.35       20.84      4.75 o 
   6   7   3        3.52        4.01      4.09 o 
   7   7   3      122.99      122.45      9.74 o 
   8   7   3        6.63       10.19      8.24 o 
   9   7   3        2.73        1.51      6.91 o 
  10   7   3        0.15        0.44      7.56 o 
  11   7   3        0.30       10.46     10.43 o 
 -11   8   3        0.00       -5.84     13.82 o 
 -10   8   3        8.40       11.16     14.88 o 
  -9   8   3       16.91       16.47     14.88 o 
  -8   8   3        3.03        6.98      7.65 o 
  -7   8   3        4.77       -3.05      6.26 o 
  -6   8   3       12.42       12.73      6.55 o 
  -5   8   3        0.26       -0.91      4.91 o 
  -4   8   3       77.37       85.63     10.81 o 
  -3   8   3      132.55      140.42     14.69 o 
  -2   8   3        0.13        4.93      3.60 o 
  -1   8   3       51.75       42.27      5.88 o 
   0   8   3      253.09      230.94     17.46 o 
   1   8   3       28.30       27.32      5.22 o 
   2   8   3        0.21       -0.65      3.06 o 
   3   8   3        7.94        6.70      4.68 o 
   4   8   3      147.64      155.07     12.22 o 
   5   8   3        1.61        1.62      3.99 o 
   6   8   3       76.32       67.33      9.36 o 
   7   8   3        9.73       14.88      5.44 o 
   8   8   3       13.31        4.36      6.52 o 
   9   8   3        2.72        1.39      6.55 o 
  10   8   3        0.55       11.34      9.85 o 
 -11   9   3        0.00       46.76     20.19 o 
 -10   9   3       13.66       12.22     14.35 o 
  -9   9   3       59.66       82.36     23.38 o 
  -8   9   3       14.48       17.51     17.80 o 
  -7   9   3        5.58        8.45      7.40 o 
  -6   9   3        6.67       13.41      7.17 o 
  -5   9   3       51.38       43.10      9.31 o 
  -4   9   3       11.59       10.81      6.59 o 
  -3   9   3       37.85       33.20      5.77 o 
  -2   9   3      233.88      237.86     14.03 o 
  -1   9   3        0.75        0.83      3.44 o 
   0   9   3        0.76        3.20      3.85 o 
   1   9   3        4.30        8.52      4.17 o 
   2   9   3        4.68        8.87      8.30 o 
   3   9   3       17.10        8.39      4.47 o 
   4   9   3        6.72        5.26      4.13 o 
   5   9   3      160.49      122.61      9.63 o 
   6   9   3        3.56        3.48      4.30 o 
   7   9   3      101.76      124.31     13.02 o 
   8   9   3       14.41       12.96      7.28 o 
   9   9   3        0.35       10.37     11.21 o 
  10   9   3        0.51       -3.83      7.99 o 
 -10  10   3       12.19        4.25     14.88 o 
  -9  10   3        2.79        6.91     14.88 o 
  -8  10   3       19.78        8.70      9.31 o 
  -7  10   3       15.34       17.90      9.24 o 
  -6  10   3       13.60       17.87      9.31 o 
  -5  10   3       10.34       12.65      7.44 o 
  -4  10   3       11.03       23.04      8.15 o 
  -3  10   3       33.22       32.71      6.47 o 
  -2  10   3      195.54      181.79     12.62 o 
  -1  10   3        0.13       -3.14      3.74 o 
   0  10   3       13.57        8.78      6.57 o 
   1  10   3       19.11       26.79      6.83 o 
   2  10   3       29.83       31.22      6.55 o 
   3  10   3        4.31        7.74      5.22 o 
   4  10   3       77.63       65.57      8.30 o 
   5  10   3        7.73       12.83      5.39 o 
   6  10   3        0.70        0.55      4.22 o 
   7  10   3        3.51       15.84      7.21 o 
   8  10   3        6.19        6.87     10.28 o 
   9  10   3        0.18       11.98      8.45 o 
 -10  11   3        2.66       18.07     17.53 o 
  -9  11   3       28.27       29.33     12.37 o 
  -8  11   3        6.75       15.96     22.05 o 
  -7  11   3        5.95       19.33     10.12 o 
  -6  11   3       28.32       29.25     10.70 o 
  -5  11   3      116.48      117.92     15.03 o 
  -4  11   3        8.95        5.99     12.49 o 
  -3  11   3       12.58       12.69      5.89 o 
  -2  11   3      122.44      137.60     11.48 o 
  -1  11   3        6.33       10.91      7.33 o 
   0  11   3        2.45        9.09      5.27 o 
   1  11   3       70.61       70.50      8.98 o 
   2  11   3        2.07       -5.50      3.93 o 
   3  11   3       86.53       85.22     10.91 o 
   4  11   3       32.02       23.96      9.01 o 
   5  11   3       14.16       17.22      5.78 o 
   6  11   3        6.44        5.50      5.61 o 
   7  11   3        3.45       10.16      9.15 o 
   8  11   3        0.76        2.01     10.89 o 
   9  11   3        5.57       -1.28      9.58 o 
  -9  12   3        3.09       11.33     11.34 o 
  -8  12   3        0.17        1.06      9.02 o 
  -7  12   3       29.68       36.11     11.34 o 
  -6  12   3        7.80       23.11     10.08 o 
  -5  12   3        4.40        5.84      7.96 o 
  -4  12   3        6.52       10.92      8.13 o 
  -3  12   3      168.54      205.92     19.52 o 
  -2  12   3       43.54       54.14     10.26 o 
  -1  12   3       89.86       92.23     10.13 o 
   0  12   3        1.85       -2.04      5.99 o 
   1  12   3       33.55       30.87      8.25 o 
   2  12   3        2.80        9.79      5.63 o 
   3  12   3        1.30       -3.27      4.71 o 
   4  12   3        1.00        1.85      5.11 o 
   5  12   3        0.00        4.73      5.23 o 
   6  12   3        5.66       12.30     16.21 o 
   7  12   3        1.88        6.83      8.99 o 
   8  12   3        2.68        6.88     10.33 o 
  -8  13   3        0.43        3.16     10.31 o 
  -7  13   3       28.73       46.59     13.52 o 
  -6  13   3        0.60       17.88      9.81 o 
  -5  13   3       12.98       14.83      9.53 o 
  -4  13   3       95.18       81.00     13.84 o 
  -3  13   3        4.55        9.39      7.70 o 
  -2  13   3        0.31        4.87      5.15 o 
  -1  13   3        0.15        2.98      5.13 o 
   0  13   3       82.37       93.70     12.44 o 
   1  13   3        1.75        3.39      4.72 o 
   2  13   3       57.32       55.13     16.69 o 
   3  13   3        3.88        3.08      6.19 o 
   4  13   3        0.01        3.25      7.87 o 
   5  13   3        0.51       12.07      7.23 o 
   6  13   3        1.31        1.01      9.56 o 
   7  13   3        1.06        8.86      9.58 o 
  -7  14   3       17.39       16.89     11.45 o 
  -6  14   3        1.43        6.38      9.73 o 
  -5  14   3       18.06       34.19     12.00 o 
  -4  14   3        4.05        9.23     19.13 o 
  -3  14   3       15.47       25.77      9.57 o 
  -2  14   3        3.10       -6.35      5.95 o 
  -1  14   3       10.31       16.13      6.34 o 
   0  14   3        3.18        5.34      5.55 o 
   1  14   3       16.39       11.58      6.07 o 
   2  14   3        0.02       -1.77      5.49 o 
   3  14   3       20.57       16.64      6.55 o 
   4  14   3        0.01        7.63      5.68 o 
   5  14   3        0.10       13.32     15.14 o 
   6  14   3        0.78       -2.13      9.56 o 
  -6  15   3       10.15       11.16     15.41 o 
  -5  15   3        5.26       -0.39      9.16 o 
  -4  15   3        4.28       11.75     19.39 o 
  -3  15   3        0.62       -7.49      6.82 o 
  -2  15   3        4.66       12.44      8.51 o 
  -1  15   3        6.55        7.44      6.02 o 
   0  15   3        9.12       15.05      6.75 o 
   1  15   3        0.98       -5.23      5.30 o 
   2  15   3        7.50        2.11      6.88 o 
   3  15   3        1.81       14.36      8.52 o 
   4  15   3        3.23       15.79      7.92 o 
   5  15   3        5.02        4.78     11.16 o 
  -4  16   3        1.24       12.99      9.46 o 
  -3  16   3        0.83        8.21      8.81 o 
  -2  16   3        0.71       -0.69      8.40 o 
  -1  16   3        0.35        9.67      6.73 o 
   0  16   3        5.07        6.53      6.43 o 
   1  16   3        0.10       11.36      6.85 o 
   2  16   3       16.75       19.73      8.40 o 
   3  16   3        3.10        5.58      7.51 o 
 -12   0   4        6.03       15.41     13.82 o 
 -11   0   4        4.46       18.60     12.75 o 
 -10   0   4        8.69        6.38     10.63 o 
  -9   0   4       10.21       17.53     11.69 o 
  -8   0   4      307.89      283.74     29.22 o 
  -7   0   4        2.56        1.59      7.97 o 
  -6   0   4        4.79       10.10      8.50 o 
  -5   0   4      268.27      282.52     15.63 o 
  -4   0   4     1249.56     1305.83     61.39 o 
  -3   0   4     3131.73     3023.26    138.16 o 
  -2   0   4      358.05      411.65     21.58 o 
  -1   0   4       87.28       92.33     16.47 o 
   0   0   4     4509.47     4446.35    265.68 o 
   1   0   4       56.96       64.26      7.32 o 
   2   0   4     3690.67     3895.61    178.80 o 
   3   0   4       11.38        9.88      5.31 o 
   4   0   4       14.66        8.14      5.22 o 
   5   0   4       28.79       48.67     10.63 o 
   6   0   4       52.66       55.99     12.22 o 
   7   0   4       14.53       20.36      7.92 o 
   8   0   4       37.69       35.32     14.88 o 
   9   0   4        4.55        2.68      7.86 o 
  10   0   4       54.68       53.67     20.19 o 
  11   0   4        0.00      -10.63     15.41 o 
 -13   1   4        2.26       29.22     15.41 o 
 -12   1   4        0.82       22.32     13.28 o 
 -11   1   4        0.31       12.99     13.28 o 
 -10   1   4        3.15       20.09      8.78 o 
  -9   1   4        0.89        7.45      6.94 o 
  -8   1   4      233.43      248.16     19.74 o 
  -7   1   4       46.71       55.50      9.75 o 
  -6   1   4       15.93       29.03      7.26 o 
  -5   1   4      173.64      194.29     10.86 o 
  -4   1   4       73.84       81.22      4.94 o 
  -3   1   4      191.96      201.42      8.67 o 
  -2   1   4       63.44       77.01      5.18 o 
  -1   1   4      170.60      152.28      7.39 o 
   0   1   4      171.71      231.05     11.76 o 
   1   1   4      121.32      133.94      8.97 o 
   2   1   4      398.43      493.39     18.68 o 
   3   1   4      120.04      103.56      7.10 o 
   4   1   4       18.23       24.44      6.14 o 
   5   1   4        4.63        3.36      3.68 o 
   6   1   4       21.92       22.58      6.98 o 
   7   1   4       32.80       33.30      9.05 o 
   8   1   4        1.83       -1.36      4.39 o 
   9   1   4       40.90       41.65      7.45 o 
  10   1   4       15.89        4.15      7.88 o 
  11   1   4       21.39       11.63     11.87 o 
 -13   2   4        2.43       26.57     15.94 o 
 -12   2   4        6.21       22.85     14.88 o 
 -11   2   4       22.01       21.79     13.82 o 
 -10   2   4       16.86       -0.53     10.63 o 
  -9   2   4        7.87       15.95      7.78 o 
  -8   2   4      390.36      361.30     24.72 o 
  -7   2   4        2.08       -5.31      5.26 o 
  -6   2   4        2.27        3.98      3.39 o 
  -5   2   4      233.33      251.87     12.82 o 
  -4   2   4       59.90       62.10      5.83 o 
  -3   2   4        0.03        0.31      1.99 o 
  -2   2   4       53.52       49.03      4.03 o 
  -1   2   4       29.51       30.12      3.24 o 
   0   2   4        8.09        4.04      2.41 o 
   1   2   4      438.32      439.70     18.77 o 
   2   2   4       76.73       81.54      6.82 o 
   3   2   4      144.67      153.21     10.20 o 
   4   2   4       45.62       46.80      5.51 o 
   5   2   4       61.37       55.65      6.16 o 
   6   2   4       32.29       34.08      6.09 o 
   7   2   4       48.32       62.59      7.38 o 
   8   2   4       58.34       66.92      7.99 o 
   9   2   4       71.86       78.79     15.81 o 
  10   2   4        0.04        4.52      7.73 o 
  11   2   4        2.47      -12.94     19.39 o 
 -13   3   4        0.30       27.10     18.07 o 
 -12   3   4        1.19       14.35     14.88 o 
 -11   3   4       13.08       14.35     14.35 o 
 -10   3   4        3.62       30.29     14.88 o 
  -9   3   4       17.01       16.47     13.82 o 
  -8   3   4       41.52       26.57     13.82 o 
  -7   3   4       10.88        4.78      9.56 o 
  -6   3   4       17.86       11.07      4.00 o 
  -5   3   4       99.30      121.90     10.34 o 
  -4   3   4        2.13        3.18      2.15 o 
  -3   3   4       14.74       15.12      2.81 o 
  -2   3   4        1.74        4.08      2.67 o 
  -1   3   4       59.81       73.73      4.61 o 
   0   3   4       22.49       29.28      3.50 o 
   1   3   4       61.22       64.83      5.91 o 
   2   3   4       24.53       27.86      4.91 o 
   3   3   4       52.49       51.66      5.30 o 
   4   3   4        0.49        6.79      3.46 o 
   5   3   4       32.36       31.07      5.29 o 
   6   3   4      681.98      747.45     28.93 o 
   7   3   4       79.48       73.50      7.92 o 
   8   3   4        0.22        6.60      5.05 o 
   9   3   4       63.64       56.35      8.15 o 
  10   3   4        0.07       -8.91      7.11 o 
  11   3   4        3.25        3.74     21.52 o 
 -12   4   4        4.88       13.28     15.41 o 
 -11   4   4       18.50       19.13     13.28 o 
 -10   4   4        3.81       26.04     15.41 o 
  -9   4   4       50.95       53.14     18.07 o 
  -8   4   4        6.00       20.19     13.28 o 
  -7   4   4       14.98       10.63     11.16 o 
  -6   4   4       10.37       11.79      9.03 o 
  -5   4   4       55.67       69.35      8.27 o 
  -4   4   4      101.78      105.96     11.07 o 
  -3   4   4      425.63      409.11     17.85 o 
  -2   4   4        2.12        1.59      2.87 o 
  -1   4   4       22.22       20.11      4.28 o 
   0   4   4       32.11       43.31      4.14 o 
   1   4   4      700.67      702.56     30.11 o 
   2   4   4        1.48        6.60      3.09 o 
   3   4   4        1.48        2.12      3.37 o 
   4   4   4        0.40       -1.96      2.87 o 
   5   4   4      761.85      750.95     28.43 o 
   6   4   4        1.20        3.06      4.10 o 
   7   4   4       32.08       35.72      6.37 o 
   8   4   4       83.35       91.27     11.70 o 
   9   4   4       20.06        7.80      7.87 o 
  10   4   4        1.90        9.48      8.59 o 
  11   4   4        2.10      -10.18     11.16 o 
 -12   5   4        2.98       31.35     15.94 o 
 -11   5   4        3.34       11.69     14.35 o 
 -10   5   4        4.67      -10.10     12.75 o 
  -9   5   4        1.63       12.22     13.28 o 
  -8   5   4       13.14        1.06     11.16 o 
  -7   5   4        0.55        1.59      5.54 o 
  -6   5   4        6.97        8.07      5.12 o 
  -5   5   4       60.65       73.67     10.36 o 
  -4   5   4       42.31       46.56      9.56 o 
  -3   5   4        2.39        9.46      3.42 o 
  -2   5   4       75.99       81.90      6.90 o 
  -1   5   4      215.24      211.67     11.69 o 
   0   5   4      609.78      662.29     24.32 o 
   1   5   4       28.33       26.23      5.52 o 
   2   5   4       24.39       30.38      4.79 o 
   3   5   4      108.17      109.47     14.27 o 
   4   5   4      283.92      278.80     15.42 o 
   5   5   4       67.68       67.89      7.67 o 
   6   5   4       45.99       53.26      6.78 o 
   7   5   4       19.68       30.75      8.05 o 
   8   5   4        7.54       -0.53      4.78 o 
   9   5   4        1.72        1.93      7.54 o 
  10   5   4        3.06       -6.22      7.52 o 
  11   5   4        4.68       -3.28      8.56 o 
 -12   6   4        0.01       15.94     16.47 o 
 -11   6   4        0.25       -5.84     13.82 o 
 -10   6   4        0.33       -4.25     13.28 o 
  -9   6   4        5.95       28.16     14.88 o 
  -8   6   4        0.05       -6.91     11.16 o 
  -7   6   4       12.57        3.54      6.11 o 
  -6   6   4        6.36        2.49      6.11 o 
  -5   6   4       95.55       87.85     14.35 o 
  -4   6   4      182.05      193.71     14.63 o 
  -3   6   4     1325.37     1391.41     53.69 o 
  -2   6   4       38.39       42.44      5.45 o 
  -1   6   4      270.34      324.08     16.01 o 
   0   6   4       23.72       36.95      6.07 o 
   1   6   4        3.80        1.24      2.81 o 
   2   6   4       43.21       42.53      5.54 o 
   3   6   4       55.86       58.49      6.03 o 
   4   6   4      445.75      427.10     17.99 o 
   5   6   4      132.18      122.99     10.89 o 
   6   6   4       19.55       13.29      5.75 o 
   7   6   4       54.51       55.85      7.45 o 
   8   6   4        0.02        7.42      5.45 o 
   9   6   4        9.93       14.45      8.00 o 
  10   6   4        8.37        5.32      7.93 o 
  11   6   4        0.01        5.04     13.22 o 
 -12   7   4        5.55       26.04     17.00 o 
 -11   7   4        0.41       13.82     17.00 o 
 -10   7   4        0.51       -7.97     13.82 o 
  -9   7   4        0.35        4.25     12.75 o 
  -8   7   4        0.34        0.00     12.75 o 
  -7   7   4        9.21        6.91      6.76 o 
  -6   7   4        0.76        6.14      7.44 o 
  -5   7   4       19.46       13.54      7.97 o 
  -4   7   4        2.10        3.38      4.64 o 
  -3   7   4      130.28      145.73     10.01 o 
  -2   7   4       54.52       58.85      6.52 o 
  -1   7   4        9.74        8.75      7.58 o 
   0   7   4        6.70       10.75      4.00 o 
   1   7   4        0.55       -1.42      3.33 o 
   2   7   4      125.87      116.96      9.79 o 
   3   7   4       78.41       80.51      9.13 o 
   4   7   4       11.65       16.11      4.91 o 
   5   7   4      234.43      254.35     13.79 o 
   6   7   4       17.27       23.79      5.72 o 
   7   7   4       27.86       17.64      6.90 o 
   8   7   4        1.22        3.08      6.51 o 
   9   7   4        0.05        0.59      7.26 o 
  10   7   4        0.93        5.28      8.32 o 
 -11   8   4        8.43       21.25     17.53 o 
 -10   8   4        0.19       15.41     15.94 o 
  -9   8   4        1.48       -6.38     12.22 o 
  -8   8   4        1.77       -7.97     11.16 o 
  -7   8   4        5.84       11.48      7.07 o 
  -6   8   4       22.18       12.62      6.90 o 
  -5   8   4        4.71        1.32      5.79 o 
  -4   8   4       38.79       35.77     10.10 o 
  -3   8   4       28.69       33.23      5.76 o 
  -2   8   4       28.79       32.43      5.65 o 
  -1   8   4      104.62      128.84     16.72 o 
   0   8   4        0.01        1.98      3.64 o 
   1   8   4        5.98       -0.71      4.11 o 
   2   8   4        4.11       12.09      4.87 o 
   3   8   4        6.63       14.38      6.52 o 
   4   8   4      369.28      389.17     24.00 o 
   5   8   4        1.71        0.95      5.56 o 
   6   8   4       23.19       27.79      5.95 o 
   7   8   4       10.93       23.83      6.19 o 
   8   8   4       29.73       32.33     10.79 o 
   9   8   4        4.84       13.59      8.84 o 
  10   8   4        0.01        1.52     10.66 o 
 -11   9   4        4.64       19.66     17.00 o 
 -10   9   4        2.07        1.06     14.88 o 
  -9   9   4       29.68       53.14     20.72 o 
  -8   9   4        2.50       10.21      8.68 o 
  -7   9   4        3.17        2.60      6.49 o 
  -6   9   4        3.91        6.81      6.07 o 
  -5   9   4       54.42       53.64     10.12 o 
  -4   9   4        8.35        9.64      5.87 o 
  -3   9   4        2.05       -1.24      4.75 o 
  -2   9   4        6.28        2.42      3.94 o 
  -1   9   4       25.78       23.25      5.86 o 
   0   9   4        8.68       11.45      4.76 o 
   1   9   4        1.54       -0.43      5.11 o 
   2   9   4        1.21       -2.82      3.96 o 
   3   9   4        6.53        0.90      6.85 o 
   4   9   4        2.81       11.80      7.49 o 
   5   9   4       44.55       48.73      9.93 o 
   6   9   4        2.53        3.37      5.14 o 
   7   9   4        2.06       13.19      6.29 o 
   8   9   4       10.77       19.22      8.44 o 
   9   9   4        0.85        6.48      9.79 o 
 -10  10   4        3.27       16.47     16.47 o 
  -9  10   4        8.79       29.76     18.60 o 
  -8  10   4       73.88       88.65     15.41 o 
  -7  10   4        4.51        4.00      8.68 o 
  -6  10   4       19.68       23.85      8.54 o 
  -5  10   4       73.96       64.67     15.41 o 
  -4  10   4        0.14       -6.97      4.64 o 
  -3  10   4        6.33        5.61      8.77 o 
  -2  10   4       19.13       22.13      6.06 o 
  -1  10   4        3.91       -3.53      4.34 o 
   0  10   4       38.87       42.68      7.29 o 
   1  10   4        4.27        4.87      4.83 o 
   2  10   4       71.99       69.27     10.72 o 
   3  10   4        0.47        7.54      5.00 o 
   4  10   4        3.34       -2.64      5.00 o 
   5  10   4        1.04        4.64      5.54 o 
   6  10   4       34.75       31.92      7.34 o 
   7  10   4        0.13       10.34      8.99 o 
   8  10   4       13.05       21.18     11.16 o 
   9  10   4        0.05       -5.12      9.95 o 
  -9  11   4        0.03        7.97     17.00 o 
  -8  11   4        0.00       14.01      9.83 o 
  -7  11   4       20.25       45.64     13.55 o 
  -6  11   4       57.08       49.45     23.38 o 
  -5  11   4       24.65       19.40     10.63 o 
  -4  11   4       24.73       17.76      8.75 o 
  -3  11   4       27.99       42.29     10.63 o 
  -2  11   4        0.04        0.19      4.14 o 
  -1  11   4       50.83       49.93      7.82 o 
   0  11   4        4.12       -0.03      4.45 o 
   1  11   4        1.76       -3.72      4.16 o 
   2  11   4       29.75       27.25      7.10 o 
   3  11   4        0.09        5.60      4.72 o 
   4  11   4        6.89        1.50      4.99 o 
   5  11   4       37.47       52.50      9.99 o 
   6  11   4        7.01        5.87      5.69 o 
   7  11   4        1.27        9.59      9.82 o 
   8  11   4        0.68        9.74      9.95 o 
  -9  12   4        0.00       23.38     17.53 o 
  -8  12   4       13.52       16.39     11.10 o 
  -7  12   4        4.15        6.32     12.22 o 
  -6  12   4       16.10       31.84     20.72 o 
  -5  12   4        0.00        4.16      7.16 o 
  -4  12   4        4.64       16.68     10.89 o 
  -3  12   4        0.01        5.64      6.38 o 
  -2  12   4       71.78       57.89     14.77 o 
  -1  12   4       79.55       95.99     10.43 o 
   0  12   4       10.36        2.80      5.37 o 
   1  12   4       68.72       50.02      8.26 o 
   2  12   4       10.42        4.29      5.90 o 
   3  12   4       25.23       38.68      9.99 o 
   4  12   4        5.92       11.95      5.86 o 
   5  12   4        1.14       10.33      6.21 o 
   6  12   4        0.04        2.27      5.54 o 
   7  12   4        0.02       16.65     15.67 o 
  -8  13   4        5.97        6.66     10.31 o 
  -7  13   4        2.16       12.07     10.59 o 
  -6  13   4       11.16       13.85      9.56 o 
  -5  13   4        4.60       22.40      9.82 o 
  -4  13   4        5.63       10.07      7.86 o 
  -3  13   4        3.70        4.59      8.24 o 
  -2  13   4        0.04       -2.15      5.79 o 
  -1  13   4        0.76       -3.47      4.64 o 
   0  13   4        8.30        7.49      5.61 o 
   1  13   4        3.00        7.76      5.73 o 
   2  13   4       10.52       -0.48      5.38 o 
   3  13   4        0.98       -0.71      8.35 o 
   4  13   4        0.47        8.59      5.97 o 
   5  13   4        0.11       11.81      7.74 o 
   6  13   4        1.61        7.82     10.36 o 
  -7  14   4        8.86        5.42      9.91 o 
  -6  14   4        7.38       -2.73      8.93 o 
  -5  14   4        0.43       13.82      9.73 o 
  -4  14   4        2.31        3.92      7.92 o 
  -3  14   4        2.08        0.71      7.13 o 
  -2  14   4        0.27        3.55      6.74 o 
  -1  14   4        0.95        4.99      5.76 o 
   0  14   4        0.01       -0.48      4.96 o 
   1  14   4        0.04        6.14      6.08 o 
   2  14   4        0.00       -0.27      5.64 o 
   3  14   4        1.60        4.35      5.39 o 
   4  14   4        0.70        3.38      6.84 o 
   5  14   4        0.11       12.51      6.72 o 
  -5  15   4        0.94        2.73      8.24 o 
  -4  15   4        4.73        6.25     13.55 o 
  -3  15   4        0.07        4.34      7.92 o 
  -2  15   4        0.82        2.65      7.92 o 
  -1  15   4        4.67        4.35      6.10 o 
   0  15   4        1.10       -5.60      5.10 o 
   1  15   4        0.01       -3.73      5.77 o 
   2  15   4        1.46        5.04      6.50 o 
   3  15   4        5.14       12.32     12.42 o 
   4  15   4        2.25        4.71      8.53 o 
  -2  16   4        0.60       -7.36      8.50 o 
  -1  16   4        0.82       12.97      8.21 o 
   0  16   4        0.82       -0.09      5.84 o 
   1  16   4        2.85        8.79      6.61 o 
 -11   1   5       28.53       29.22     15.94 o 
 -10   1   5        0.66        1.59     12.75 o 
  -9   1   5        2.43       -1.06     11.16 o 
  -8   1   5      100.77       86.08     19.13 o 
  -7   1   5      285.75      276.28     21.54 o 
  -6   1   5      281.52      282.04     20.65 o 
  -5   1   5        3.01        2.04      3.19 o 
  -4   1   5       16.53       12.47      3.53 o 
  -3   1   5      449.26      485.95     18.09 o 
  -2   1   5      155.01      148.10     10.70 o 
  -1   1   5     1383.30     1517.89     57.70 o 
   0   1   5       18.88       25.93      5.22 o 
   1   1   5       56.77       80.62      6.03 o 
   2   1   5        1.53        1.08      2.72 o 
   3   1   5        0.06       -2.75      2.54 o 
   4   1   5       21.63       17.69      4.50 o 
   5   1   5       20.69       25.42      5.46 o 
   6   1   5        6.63        5.69      4.96 o 
   7   1   5       17.92       14.01      5.40 o 
   8   1   5        1.37       -0.59      5.42 o 
   9   1   5        3.08       -5.55      7.44 o 
  10   1   5        6.43       -4.89      7.58 o 
  11   1   5        0.00       -4.94     12.21 o 
 -12   2   5        3.40       10.63     15.94 o 
 -11   2   5        7.45        6.38     14.35 o 
 -10   2   5        1.20        5.84     11.16 o 
  -9   2   5       14.88        7.97     13.28 o 
  -8   2   5        0.39        2.66     11.69 o 
  -7   2   5       31.90       21.79     13.28 o 
  -6   2   5      109.03      104.14     19.66 o 
  -5   2   5        9.83        8.34      3.88 o 
  -4   2   5        0.69        0.21      2.01 o 
  -3   2   5       40.31       45.85      4.35 o 
  -2   2   5      193.80      174.73     11.79 o 
  -1   2   5      416.60      412.94     16.08 o 
   0   2   5      347.78      332.27     16.03 o 
   1   2   5       13.87       27.19      4.02 o 
   2   2   5       97.40      104.74     12.16 o 
   3   2   5       50.27       60.34      7.10 o 
   4   2   5       49.87       49.32      7.21 o 
   5   2   5       41.17       46.30      6.42 o 
   6   2   5      150.15      193.99     20.78 o 
   7   2   5       49.07       42.58      7.17 o 
   8   2   5       34.14       33.14      8.91 o 
   9   2   5        1.69       -6.18      6.93 o 
  10   2   5        3.59       -6.01      9.10 o 
  11   2   5        1.19      -16.62     11.08 o 
 -12   3   5        3.75        6.38     15.41 o 
 -11   3   5       23.85       23.38     17.00 o 
 -10   3   5       35.45       34.01     17.00 o 
  -9   3   5        8.61       11.16     13.28 o 
  -8   3   5        9.84        5.31     10.63 o 
  -7   3   5       21.49       10.63     12.75 o 
  -6   3   5        1.83       12.22     11.69 o 
  -5   3   5        2.29        6.68      4.32 o 
  -4   3   5        1.46       -0.90      3.88 o 
  -3   3   5      134.74      142.27     11.55 o 
  -2   3   5       46.56       44.42      5.33 o 
  -1   3   5        8.46        5.62      2.45 o 
   0   3   5      321.20      314.70     14.52 o 
   1   3   5      270.01      262.39     13.18 o 
   2   3   5        1.00       -1.16      2.63 o 
   3   3   5       33.78       45.09      5.40 o 
   4   3   5      206.56      201.67     12.05 o 
   5   3   5      551.83      606.16     24.63 o 
   6   3   5      164.54      194.54     12.36 o 
   7   3   5        0.01        1.53      5.07 o 
   8   3   5        1.52        6.30      5.85 o 
   9   3   5        2.98        0.30      5.70 o 
  10   3   5       16.72        7.81      9.28 o 
  11   3   5        0.05      -11.69     11.20 o 
 -12   4   5        0.67        3.72     15.41 o 
 -11   4   5        3.95       39.32     18.07 o 
 -10   4   5        0.07       14.35     15.41 o 
  -9   4   5        4.28       15.94     14.35 o 
  -8   4   5       26.85       38.26     15.41 o 
  -7   4   5       60.25       41.45     16.47 o 
  -6   4   5       20.69       32.38      7.08 o 
  -5   4   5        0.56        5.38     11.16 o 
  -4   4   5      129.06      116.47     10.94 o 
  -3   4   5       40.67       48.52      6.55 o 
  -2   4   5       30.84       31.72      4.86 o 
  -1   4   5      227.26      220.79     12.39 o 
   0   4   5       51.14       58.97      7.39 o 
   1   4   5       20.29       15.08      3.60 o 
   2   4   5      106.09       96.90     11.04 o 
   3   4   5      949.96      977.61     35.46 o 
   4   4   5      209.17      213.06     18.10 o 
   5   4   5       12.67        7.43      4.46 o 
   6   4   5       50.14       56.80      7.50 o 
   7   4   5       27.09       31.12      6.78 o 
   8   4   5        8.23        7.02      5.90 o 
   9   4   5        3.58        6.66      6.29 o 
  10   4   5        3.53       -8.22      7.83 o 
 -12   5   5       10.98       12.22     17.00 o 
 -11   5   5        0.08       19.13     15.94 o 
 -10   5   5        0.02       -1.06     13.82 o 
  -9   5   5        0.55       -1.06     12.75 o 
  -8   5   5       11.06        0.00     12.75 o 
  -7   5   5       37.49       12.75     14.35 o 
  -6   5   5      210.38      210.87     26.57 o 
  -5   5   5        0.30        2.42      4.70 o 
  -4   5   5       77.49       74.40      9.35 o 
  -3   5   5       17.38       11.97      4.19 o 
  -2   5   5      264.96      307.10     15.58 o 
  -1   5   5        4.54        2.86      3.21 o 
   0   5   5        4.45        9.02      4.02 o 
   1   5   5      265.31      237.74     14.11 o 
   2   5   5      898.17      823.46     34.26 o 
   3   5   5       58.50       62.95      6.56 o 
   4   5   5       18.26       14.68      4.68 o 
   5   5   5       22.41       14.21      4.95 o 
   6   5   5      199.12      205.06     15.27 o 
   7   5   5        1.06        7.18      5.10 o 
   8   5   5       49.59       60.05      8.80 o 
   9   5   5        0.50       -1.97      7.41 o 
  10   5   5        0.45      -10.37      7.71 o 
 -12   6   5        0.89        5.31     17.53 o 
 -11   6   5        1.97        4.25     15.41 o 
 -10   6   5        4.06       -1.59     12.22 o 
  -9   6   5        1.05       -3.19     13.82 o 
  -8   6   5        4.81       17.53     15.41 o 
  -7   6   5        0.93       -9.03     10.63 o 
  -6   6   5        7.29        9.78      6.35 o 
  -5   6   5        2.74        6.56      5.31 o 
  -4   6   5       64.27       61.00      9.56 o 
  -3   6   5       42.15       40.29      9.29 o 
  -2   6   5      177.65      163.85     22.21 o 
  -1   6   5        3.09        1.68      3.73 o 
   0   6   5       81.46       60.22      7.05 o 
   1   6   5       21.07       21.42      5.42 o 
   2   6   5        5.51       13.14      5.60 o 
   3   6   5       55.23       45.89      7.06 o 
   4   6   5       82.71       81.84      7.75 o 
   5   6   5        1.48        2.82      4.58 o 
   6   6   5       37.83       49.76      7.25 o 
   7   6   5       11.31        7.54      5.53 o 
   8   6   5        0.46        3.64      5.50 o 
   9   6   5        0.70        7.02      8.17 o 
  10   6   5        0.03        1.81      8.83 o 
 -11   7   5        0.28       17.53     17.00 o 
 -10   7   5        1.83        7.44     14.88 o 
  -9   7   5        2.15        2.13     15.41 o 
  -8   7   5        2.45       19.66     15.41 o 
  -7   7   5        1.51        4.04      6.35 o 
  -6   7   5      102.91       89.98     11.75 o 
  -5   7   5       16.09       12.52     11.96 o 
  -4   7   5       10.27        3.60      4.80 o 
  -3   7   5      154.31      173.28     15.29 o 
  -2   7   5       33.04       31.40      5.95 o 
  -1   7   5       68.88       74.09      8.19 o 
   0   7   5        1.17        1.03      4.00 o 
   1   7   5      879.36      854.64     45.82 o 
   2   7   5      158.59      195.09     15.70 o 
   3   7   5        7.89       16.00      5.78 o 
   4   7   5       10.60       20.44      6.03 o 
   5   7   5       59.59       74.14      9.45 o 
   6   7   5       10.12        6.85      5.13 o 
   7   7   5       17.00       14.30      5.93 o 
   8   7   5        1.69        5.22      5.66 o 
   9   7   5        2.99       12.82      8.50 o 
  10   7   5        2.21        7.98      9.08 o 
 -11   8   5        1.29       17.00     18.60 o 
 -10   8   5        0.82       20.72     17.53 o 
  -9   8   5        0.06        6.91     15.94 o 
  -8   8   5        0.02       -9.56     11.69 o 
  -7   8   5        0.96        6.01      6.76 o 
  -6   8   5      101.16      106.88     19.93 o 
  -5   8   5        1.02       -3.72      5.23 o 
  -4   8   5       32.59       42.63      9.01 o 
  -3   8   5       34.82       35.76      8.50 o 
  -2   8   5       89.31       86.98      8.82 o 
  -1   8   5        1.54       -1.37      4.02 o 
   0   8   5       10.40       16.99      5.53 o 
   1   8   5       25.68       18.57      9.40 o 
   2   8   5      533.47      499.38     52.87 o 
   3   8   5       53.39       56.35      8.08 o 
   4   8   5      118.74      120.19     11.34 o 
   5   8   5       21.39       14.37      6.17 o 
   6   8   5        2.31       -2.76      6.86 o 
   7   8   5        5.71       13.23      6.69 o 
   8   8   5        0.11       17.10     10.29 o 
   9   8   5        1.71        5.93     11.08 o 
 -10   9   5        0.68       -7.97     14.88 o 
  -9   9   5        1.90       -8.50     12.22 o 
  -8   9   5        7.26       28.16     17.53 o 
  -7   9   5        6.23        8.99      8.27 o 
  -6   9   5        0.03        2.17      6.49 o 
  -5   9   5       48.21       41.64      9.97 o 
  -4   9   5       35.14       24.23      8.34 o 
  -3   9   5       16.95       10.70      6.68 o 
  -2   9   5       24.07       15.15      5.36 o 
  -1   9   5       29.61       36.30      7.00 o 
   0   9   5        4.19       -2.89      4.03 o 
   1   9   5        1.64        3.67      4.61 o 
   2   9   5       64.87       74.77     10.70 o 
   3   9   5      198.56      212.67     15.09 o 
   4   9   5        2.57        1.32      5.25 o 
   5   9   5      144.37      113.25     11.64 o 
   6   9   5        5.64        6.02      5.67 o 
   7   9   5       10.75       23.04      7.47 o 
   8   9   5        0.05       13.26     10.33 o 
   9   9   5        0.01       -5.95      9.37 o 
 -10  10   5        1.50       10.63     16.47 o 
  -9  10   5        4.23       22.32     17.53 o 
  -8  10   5        4.15        1.06     14.88 o 
  -7  10   5        3.00       -5.22      7.26 o 
  -6  10   5        0.77       -1.06      7.07 o 
  -5  10   5        1.89        2.06      6.13 o 
  -4  10   5       34.28       30.40      9.56 o 
  -3  10   5        1.26       -5.47      4.87 o 
  -2  10   5       26.50       31.70      6.69 o 
  -1  10   5        4.08        4.40      6.55 o 
   0  10   5        6.34        3.26      4.80 o 
   1  10   5        3.77       -0.59      4.91 o 
   2  10   5       68.90       38.38      8.42 o 
   3  10   5        0.09        6.27      5.52 o 
   4  10   5       33.31       46.06      8.64 o 
   5  10   5        0.02        1.84      5.16 o 
   6  10   5       15.18       23.88      7.72 o 
   7  10   5        0.03        3.78      6.45 o 
   8  10   5        8.28       -1.67     11.69 o 
  -9  11   5        1.25        3.72     16.47 o 
  -8  11   5        0.03       15.02     10.66 o 
  -7  11   5        2.17        6.79      8.05 o 
  -6  11   5        1.66        5.80      8.24 o 
  -5  11   5       29.49       29.16     10.36 o 
  -4  11   5       66.37       86.54     17.80 o 
  -3  11   5        3.32        6.17      6.38 o 
  -2  11   5       11.77        7.36     15.94 o 
  -1  11   5       71.12       77.09      9.57 o 
   0  11   5       21.08       29.01      9.32 o 
   1  11   5       31.96       20.15      6.44 o 
   2  11   5        3.44        9.99      6.19 o 
   3  11   5        2.38        5.52      5.62 o 
   4  11   5        3.19       15.85      6.87 o 
   5  11   5       18.02       12.71      6.46 o 
   6  11   5        0.05       11.39      6.96 o 
   7  11   5        4.71        6.66      9.53 o 
  -8  12   5        5.53        7.73      9.68 o 
  -7  12   5        2.63       10.00      9.58 o 
  -6  12   5        0.15        9.34      8.65 o 
  -5  12   5        6.95        9.90      7.69 o 
  -4  12   5       10.04       20.05      9.09 o 
  -3  12   5       18.65        9.51      7.31 o 
  -2  12   5        2.24        1.75      6.35 o 
  -1  12   5       48.29       49.80      8.59 o 
   0  12   5        0.00       -2.81      5.15 o 
   1  12   5        1.09        9.01      6.02 o 
   2  12   5        4.84       -1.14      6.64 o 
   3  12   5        2.17        6.28      5.33 o 
   4  12   5        3.23       10.69      7.65 o 
   5  12   5        2.14       16.96      9.26 o 
   6  12   5        0.31        9.77      9.32 o 
  -7  13   5        1.93        3.48      9.96 o 
  -6  13   5        6.71        7.33      8.84 o 
  -5  13   5        0.86       -3.09      7.72 o 
  -4  13   5        1.55       -1.11      6.90 o 
  -3  13   5        0.71        6.23      7.03 o 
  -2  13   5       24.67       24.44     14.88 o 
  -1  13   5        9.07        9.61      6.31 o 
   0  13   5        0.34        3.97      5.45 o 
   1  13   5        1.33        4.50      5.71 o 
   2  13   5        1.13        9.93      7.26 o 
   3  13   5        0.96       13.88     11.01 o 
   4  13   5        0.54        4.29      7.27 o 
   5  13   5        0.07        0.15      6.57 o 
  -6  14   5        0.00       -0.17      8.35 o 
  -5  14   5        1.82        8.47      9.24 o 
  -4  14   5        1.88        4.78      8.20 o 
  -3  14   5        0.26        7.51      7.26 o 
  -2  14   5       12.64        6.57      7.69 o 
  -1  14   5        0.28        7.77      8.45 o 
   0  14   5        2.03       -1.75      5.96 o 
   1  14   5        1.71       -4.00      5.28 o 
   2  14   5        0.00       -0.83      6.50 o 
   3  14   5        0.20        8.13      7.93 o 
   4  14   5        1.18        2.11     12.02 o 
  -4  15   5        0.03        0.95     11.42 o 
  -3  15   5        0.00        1.37      7.86 o 
  -2  15   5        0.02       -4.91      6.37 o 
  -1  15   5        1.18        6.02      8.08 o 
   0  15   5        0.61        4.48      6.59 o 
   1  15   5        1.29       -1.70      6.31 o 
   2  15   5        0.04        7.52      7.53 o 
  -6   0   6       13.34       -3.72      9.56 o 
  -5   0   6      103.47      130.71     20.72 o 
  -4   0   6      438.64      481.41     26.28 o 
  -3   0   6       23.68       20.59      7.97 o 
  -2   0   6      768.61      781.81     40.06 o 
  -1   0   6       14.02        8.50      7.97 o 
   0   0   6       62.98       65.96      8.27 o 
   1   0   6        0.13        8.99      4.84 o 
   2   0   6      244.93      246.36     18.60 o 
   3   0   6        9.14        6.94      5.60 o 
   4   0   6        4.72        6.72      5.70 o 
   5   0   6       32.53       25.94      8.62 o 
   6   0   6        1.15       -0.92      6.73 o 
   7   0   6       27.95       15.72      9.44 o 
   8   0   6       39.32       18.92     14.61 o 
   9   0   6       11.40        1.59      9.73 o 
  10   0   6       10.31       -2.95     11.01 o 
  -8   1   6        5.22       20.19     14.35 o 
  -7   1   6       15.36       12.75     12.75 o 
  -6   1   6        0.94       -0.53     10.63 o 
  -5   1   6      185.32      172.69     24.97 o 
  -4   1   6      133.39      151.86      8.98 o 
  -3   1   6       84.74       86.69      7.90 o 
  -2   1   6        0.61        0.51      3.52 o 
  -1   1   6      134.19      121.75      9.89 o 
   0   1   6      161.76      192.94     17.89 o 
   1   1   6       78.19       81.36     11.79 o 
   2   1   6       16.04       14.99      4.30 o 
   3   1   6       33.61       36.34      9.05 o 
   4   1   6       59.02       54.66      6.65 o 
   5   1   6        0.91       -5.31      4.06 o 
   6   1   6       78.98       80.05     12.19 o 
   7   1   6        0.07       -5.34      5.08 o 
   8   1   6       27.28       17.92      6.86 o 
   9   1   6       29.21       19.58      7.80 o 
  10   1   6        3.82        0.74     14.45 o 
 -10   2   6       50.46       45.16     17.53 o 
  -9   2   6        9.48        8.50     13.28 o 
  -8   2   6        2.18       -6.91     11.69 o 
  -7   2   6        3.68        5.31     13.28 o 
  -6   2   6       52.92       71.73     19.13 o 
  -5   2   6       10.69        7.44      5.23 o 
  -4   2   6       47.39       47.51      7.50 o 
  -3   2   6       25.24       16.73      8.50 o 
  -2   2   6      101.20      111.52      8.63 o 
  -1   2   6        0.06        2.95      2.67 o 
   0   2   6       23.60       34.49      5.09 o 
   1   2   6        1.57       -3.44      2.74 o 
   2   2   6      127.99      126.66      8.62 o 
   3   2   6       91.59      107.59     13.84 o 
   4   2   6        0.09       -5.57      4.61 o 
   5   2   6       32.60       51.64     10.00 o 
   6   2   6       14.57       28.81      8.13 o 
   7   2   6      146.06      117.29     12.94 o 
   8   2   6        1.26       -8.53      6.99 o 
   9   2   6       14.16        6.88      8.93 o 
  10   2   6        2.44       -0.93      9.51 o 
 -11   3   6        0.00       20.72     17.00 o 
 -10   3   6        0.06        6.91     15.41 o 
  -9   3   6       39.65       45.16     18.60 o 
  -8   3   6        3.93        7.44     14.35 o 
  -7   3   6       13.87       18.07     14.88 o 
  -6   3   6        0.01       -8.50     10.10 o 
  -5   3   6       56.87       59.08      8.40 o 
  -4   3   6       13.44       12.04      5.35 o 
  -3   3   6        4.92        0.32      3.19 o 
  -2   3   6        4.26        3.20      3.52 o 
  -1   3   6        7.38        4.00      3.58 o 
   0   3   6       48.56       60.40      8.98 o 
   1   3   6        9.18       12.56      3.78 o 
   2   3   6       33.18       30.72      5.86 o 
   3   3   6       30.84       43.62      5.93 o 
   4   3   6      413.28      431.90     35.92 o 
   5   3   6       99.27       96.83      8.87 o 
   6   3   6       12.27       23.21      6.39 o 
   7   3   6        0.14        1.97      5.73 o 
   8   3   6       48.66       33.28      7.53 o 
   9   3   6        2.51        2.47      8.38 o 
  10   3   6        0.14       -0.88      9.03 o 
 -12   4   6        1.14       11.16     18.60 o 
 -11   4   6        5.30       34.54     19.66 o 
 -10   4   6        3.21        3.72     14.35 o 
  -9   4   6       11.47       20.72     16.47 o 
  -8   4   6        1.98       15.41     14.35 o 
  -7   4   6       37.65       11.69     13.82 o 
  -6   4   6       14.80       14.88     14.88 o 
  -5   4   6        0.17       -1.56      7.97 o 
  -4   4   6        1.24        0.42      6.11 o 
  -3   4   6       85.91       94.40      8.09 o 
  -2   4   6       23.80       24.13      5.10 o 
  -1   4   6        1.08       -0.86      3.50 o 
   0   4   6      185.04      180.97     17.86 o 
   1   4   6       73.51       81.68      9.68 o 
   2   4   6      164.97      175.03     12.39 o 
   3   4   6      842.69      839.41     31.69 o 
   4   4   6        6.33       13.69      5.05 o 
   5   4   6       78.70       89.64     12.68 o 
   6   4   6        5.80        2.73      5.07 o 
   7   4   6       10.57        2.74      5.52 o 
   8   4   6        4.13        6.91      6.20 o 
   9   4   6        1.67        3.09      6.96 o 
  10   4   6        1.71       -2.40      8.83 o 
 -11   5   6        1.27       17.53     17.53 o 
 -10   5   6        1.13        9.03     15.41 o 
  -9   5   6        0.57        5.84     13.82 o 
  -8   5   6       14.32       16.47     14.35 o 
  -7   5   6       20.06        8.50     13.82 o 
  -6   5   6       24.62       32.38      7.55 o 
  -5   5   6       19.54       23.17      6.74 o 
  -4   5   6      146.35      140.79     13.26 o 
  -3   5   6        7.86        9.27      6.08 o 
  -2   5   6      371.27      375.36     18.56 o 
  -1   5   6       36.60       40.55     10.98 o 
   0   5   6      154.39      125.70     10.43 o 
   1   5   6        0.13       -0.80      4.46 o 
   2   5   6      141.48      112.55     11.37 o 
   3   5   6        0.08       -5.10      3.93 o 
   4   5   6       86.86      106.58     10.71 o 
   5   5   6        0.60        3.66      4.59 o 
   6   5   6        1.90        2.61      5.38 o 
   7   5   6        0.96        8.23      5.81 o 
   8   5   6       14.57       24.21      7.55 o 
   9   5   6        0.67        3.44      6.64 o 
 -11   6   6        1.54       12.75     18.60 o 
 -10   6   6        0.27       14.35     17.53 o 
  -9   6   6        5.11        4.78     14.88 o 
  -8   6   6        1.48        3.72     14.35 o 
  -7   6   6        6.70       11.16     14.35 o 
  -6   6   6        5.74       -1.90      6.64 o 
  -5   6   6      280.17      296.01     21.08 o 
  -4   6   6       11.72        6.67     11.42 o 
  -3   6   6      102.61      117.63     23.38 o 
  -2   6   6      462.40      524.47     31.62 o 
  -1   6   6      994.65     1025.25     42.66 o 
   0   6   6       55.89       65.58      8.33 o 
   1   6   6        3.45       -1.53      4.18 o 
   2   6   6       98.84       85.10      9.20 o 
   3   6   6      261.17      237.80     15.44 o 
   4   6   6       49.62       54.08     11.74 o 
   5   6   6       46.41       53.08      8.46 o 
   6   6   6        1.10        3.64      5.70 o 
   7   6   6       10.53       16.76      7.21 o 
   8   6   6        1.42       -5.94      6.24 o 
   9   6   6        3.80       15.07      9.47 o 
 -11   7   6        0.14       15.41     18.60 o 
 -10   7   6        0.11       30.82     19.13 o 
  -9   7   6       13.17       22.32     17.00 o 
  -8   7   6        1.85       -1.59     13.28 o 
  -7   7   6        1.84       11.69     14.88 o 
  -6   7   6       51.85       66.04     10.59 o 
  -5   7   6       22.95       31.33     11.42 o 
  -4   7   6      108.59      101.61     15.41 o 
  -3   7   6        0.01        4.07      5.70 o 
  -2   7   6       23.94       17.99      5.74 o 
  -1   7   6       72.48       85.26      9.44 o 
   0   7   6      149.07      159.94     17.66 o 
   1   7   6      370.53      379.83     23.37 o 
   2   7   6       17.66       29.08      6.52 o 
   3   7   6       11.90        7.95      5.38 o 
   4   7   6        3.57        2.27      5.01 o 
   5   7   6        0.24       -0.20      5.38 o 
   6   7   6        3.94        2.36      6.57 o 
   7   7   6        0.27        2.98      6.26 o 
   8   7   6        7.25       15.62     10.47 o 
   9   7   6        1.12       -1.35      9.95 o 
 -10   8   6        0.00       14.35     18.07 o 
  -9   8   6        5.07        7.97     17.00 o 
  -8   8   6        2.62       13.82     16.47 o 
  -7   8   6        1.82       12.22     13.82 o 
  -6   8   6       19.53       25.33      8.08 o 
  -5   8   6        5.47        0.89      6.18 o 
  -4   8   6        9.02        9.78     11.69 o 
  -3   8   6       60.74       56.12      9.83 o 
  -2   8   6       16.70       20.44      6.16 o 
  -1   8   6       13.32       21.23      5.99 o 
   0   8   6       32.80       23.37      6.46 o 
   1   8   6       34.46       37.58      7.68 o 
   2   8   6      378.52      316.51     52.34 o 
   3   8   6        0.09       -4.84      4.73 o 
   4   8   6        0.88       -1.71      5.29 o 
   5   8   6        4.59        5.52      5.97 o 
   6   8   6        2.71        4.95      6.15 o 
   7   8   6        3.50        4.87      6.72 o 
   8   8   6        1.98        2.51      7.23 o 
 -10   9   6        0.91       12.22     18.07 o 
  -9   9   6       19.77       28.16     19.13 o 
  -8   9   6        0.16        0.00     13.82 o 
  -7   9   6       29.11       19.98      9.73 o 
  -6   9   6        0.05        2.58      6.30 o 
  -5   9   6        0.00       -7.92     10.89 o 
  -4   9   6       19.47       21.31      7.73 o 
  -3   9   6        1.29       12.03      7.38 o 
  -2   9   6        0.02       -3.98     10.89 o 
  -1   9   6        2.74       -6.19      4.13 o 
   0   9   6        1.13       -3.12      4.55 o 
   1   9   6        4.76        8.17      5.49 o 
   2   9   6       21.76       35.41      8.65 o 
   3   9   6       23.21       17.77      6.45 o 
   4   9   6        2.92        1.80      5.69 o 
   5   9   6        5.64        6.72      6.21 o 
   6   9   6        0.22       -0.78      5.75 o 
   7   9   6       42.67       48.71     10.06 o 
   8   9   6        0.25        4.16      9.75 o 
  -9  10   6        0.40        7.97     17.53 o 
  -8  10   6       17.88       38.26     21.25 o 
  -7  10   6       23.92       35.84     11.20 o 
  -6  10   6        8.95       13.33      8.44 o 
  -5  10   6       11.22       19.09      8.53 o 
  -4  10   6        3.02       11.30      7.17 o 
  -3  10   6        0.07       -0.35      5.70 o 
  -2  10   6        3.01        2.07      6.22 o 
  -1  10   6        4.81        6.82      5.41 o 
   0  10   6       39.12       28.14     13.53 o 
   1  10   6        0.60        3.96      5.45 o 
   2  10   6        2.13       -3.28      5.22 o 
   3  10   6        4.00        5.94      5.42 o 
   4  10   6        6.84       -2.67      5.09 o 
   5  10   6        2.92        9.95      6.90 o 
   6  10   6       16.33       29.74      8.50 o 
   7  10   6        0.45        6.84      8.78 o 
  -8  11   6        2.19        6.91     18.07 o 
  -7  11   6        4.42        7.88      8.68 o 
  -6  11   6        1.17       -2.53      7.22 o 
  -5  11   6        8.17       22.63     22.05 o 
  -4  11   6        0.11        6.75      7.31 o 
  -3  11   6       10.52        7.26     10.63 o 
  -2  11   6        1.61        9.35      7.17 o 
  -1  11   6       17.86       33.60      7.66 o 
   0  11   6        2.14        0.06      5.02 o 
   1  11   6       13.72       -1.86      5.05 o 
   2  11   6        5.41        4.01      6.76 o 
   3  11   6        3.38       -1.34      8.33 o 
   4  11   6        0.18        3.37     13.94 o 
   5  11   6        0.62        4.25      6.56 o 
   6  11   6        1.87        6.23      7.31 o 
  -7  12   6        3.91       -1.34      8.40 o 
  -6  12   6        0.43        0.58      8.05 o 
  -5  12   6        0.01       12.35      8.61 o 
  -4  12   6       37.94       27.91     13.28 o 
  -3  12   6        0.57        0.62      7.03 o 
  -2  12   6        8.72        7.13      7.03 o 
  -1  12   6       10.80       12.84      7.69 o 
   0  12   6        1.65        1.85      5.70 o 
   1  12   6       10.94       13.07      6.88 o 
   2  12   6        2.74       -3.38      6.12 o 
   3  12   6        0.16        4.86      6.16 o 
   4  12   6        0.61        6.38      9.64 o 
   5  12   6        4.45       11.76      8.28 o 
  -6  13   6        2.33        0.33      7.72 o 
  -5  13   6        9.36       21.98     11.69 o 
  -4  13   6       13.63       12.04      9.30 o 
  -3  13   6        0.97        0.67     10.10 o 
  -2  13   6        0.22       -1.32     10.10 o 
  -1  13   6        0.23        5.22     10.36 o 
   0  13   6        1.71       -3.11      5.87 o 
   1  13   6        9.90       17.37      7.34 o 
   2  13   6        1.79        2.20      6.57 o 
   3  13   6        0.73       17.43      8.67 o 
   4  13   6        1.74       17.43     19.76 o 
  -4  14   6        1.21        7.18      8.81 o 
  -3  14   6        0.04        2.56      7.44 o 
  -2  14   6        0.07       -4.74      6.82 o 
  -1  14   6        1.04        4.64     12.49 o 
   0  14   6        0.58       -0.32      6.12 o 
   1  14   6        0.04        2.95     10.83 o 
   2  14   6        1.70        4.99      7.07 o 
  -4   1   7        3.69        6.51      4.84 o 
  -3   1   7       32.28       32.00      5.19 o 
  -2   1   7        6.18        4.97      4.99 o 
  -1   1   7       22.39       19.17      5.44 o 
   0   1   7        1.50       -3.50      2.95 o 
   1   1   7        0.05       -0.49      4.63 o 
   2   1   7        8.76        6.29      5.16 o 
   3   1   7       38.02       47.46     12.44 o 
   4   1   7        2.09        7.29      4.82 o 
   5   1   7       31.99       41.13      7.88 o 
   6   1   7        2.53       -1.30      5.49 o 
   7   1   7        2.63       -0.87      6.08 o 
   8   1   7       14.42        7.77      8.90 o 
   9   1   7        3.88      -14.12      9.41 o 
  -7   2   7       20.64       37.19     18.60 o 
  -6   2   7        4.86        0.00     12.22 o 
  -5   2   7        6.31       17.00     13.28 o 
  -4   2   7        7.97        5.05      5.27 o 
  -3   2   7      118.48      122.93     35.60 o 
  -2   2   7       32.25       25.51      5.37 o 
  -1   2   7        7.63        2.29      3.66 o 
   0   2   7        8.23       10.10      5.31 o 
   1   2   7       12.13       11.00      4.86 o 
   2   2   7       72.86       81.64      9.59 o 
   3   2   7      350.47      358.30     16.76 o 
   4   2   7        2.42        5.94      4.58 o 
   5   2   7       30.27       18.84     12.59 o 
   6   2   7       34.11       14.73      7.58 o 
   7   2   7        7.80        0.70      7.34 o 
   8   2   7       28.65       19.88      8.17 o 
   9   2   7       14.59        2.76      7.96 o 
  -8   3   7       36.12       28.69     17.53 o 
  -7   3   7        3.49       11.69     14.35 o 
  -6   3   7       11.33       13.82     14.88 o 
  -5   3   7        0.16        5.31     13.28 o 
  -4   3   7        5.98        4.25      4.96 o 
  -3   3   7      170.47      153.60     10.91 o 
  -2   3   7       41.05       40.93      6.31 o 
  -1   3   7       47.65       49.47      6.88 o 
   0   3   7        3.47       -6.38      4.25 o 
   1   3   7       85.11       85.95     10.30 o 
   2   3   7      468.05      454.93     30.83 o 
   3   3   7       54.66       64.05     11.83 o 
   4   3   7      348.91      348.74     19.83 o 
   5   3   7        3.31        3.40      5.75 o 
   6   3   7      103.80      106.68     10.59 o 
   7   3   7       10.17       11.05      6.36 o 
   8   3   7        2.38        2.26      6.91 o 
   9   3   7        2.10       -9.55      6.74 o 
 -10   4   7        1.83       21.25     18.07 o 
  -9   4   7       16.53       20.19     17.53 o 
  -8   4   7        2.94       -1.59     14.88 o 
  -7   4   7       24.34       36.66     18.60 o 
  -6   4   7        0.35       18.07     15.94 o 
  -5   4   7      113.05      104.40     11.55 o 
  -4   4   7       19.94       25.25      7.44 o 
  -3   4   7       13.53       13.20      8.77 o 
  -2   4   7       41.48       56.15      8.98 o 
  -1   4   7        6.91        5.50      6.34 o 
   0   4   7       51.28       41.41      7.20 o 
   1   4   7      673.79      721.37     32.14 o 
   2   4   7       37.21       38.47      7.21 o 
   3   4   7       45.36       51.14      9.92 o 
   4   4   7       26.15       20.61      9.55 o 
   5   4   7      139.72      165.52     14.05 o 
   6   4   7        0.18        1.56      6.01 o 
   7   4   7       22.43        6.73      7.59 o 
   8   4   7       14.71       10.49      7.47 o 
   9   4   7        0.01        6.67      7.43 o 
 -11   5   7        0.32       15.94     18.07 o 
 -10   5   7        0.00       20.19     19.13 o 
  -9   5   7        0.47       11.69     17.53 o 
  -8   5   7       32.24       29.76     18.07 o 
  -7   5   7        2.64        1.06     15.41 o 
  -6   5   7        9.83        5.84     15.41 o 
  -5   5   7      176.66      188.59     16.25 o 
  -4   5   7      119.18      129.79     13.58 o 
  -3   5   7       32.90       37.85      8.77 o 
  -2   5   7        8.40        9.50      4.94 o 
  -1   5   7       51.50       30.96      6.72 o 
   0   5   7     1041.30     1033.41     43.89 o 
   1   5   7      178.68      199.42     29.49 o 
   2   5   7       21.36       36.58      7.13 o 
   3   5   7        4.93        2.05      5.62 o 
   4   5   7        0.09        2.25      5.47 o 
   5   5   7        5.78       10.55      6.20 o 
   6   5   7       47.80       65.35     10.30 o 
   7   5   7        0.93       -1.26      6.43 o 
   8   5   7        0.06        0.69      7.28 o 
 -10   6   7        1.17      -18.60     16.47 o 
  -9   6   7        0.61        5.84     17.53 o 
  -8   6   7        5.11       23.91     16.47 o 
  -7   6   7        6.22        6.91     17.53 o 
  -6   6   7        3.75       -5.84     12.75 o 
  -5   6   7       12.01       15.81      7.26 o 
  -4   6   7       28.39       23.07      7.86 o 
  -3   6   7        0.28       -6.04      5.58 o 
  -2   6   7      177.17      206.35     25.09 o 
  -1   6   7        0.10       -1.00      4.88 o 
   0   6   7       23.23       12.47      5.61 o 
   1   6   7        0.16       -5.90      3.93 o 
   2   6   7       19.04       15.24      6.80 o 
   3   6   7        0.68        9.86      5.52 o 
   4   6   7       13.09       17.18      7.18 o 
   5   6   7       11.63        9.73      6.26 o 
   6   6   7        0.11        3.26      5.99 o 
   7   6   7        1.09        0.89      6.87 o 
   8   6   7        0.00       -8.31      6.95 o 
 -10   7   7        0.77        5.31     17.53 o 
  -9   7   7        0.25       14.35     18.07 o 
  -8   7   7       13.94        4.78     17.00 o 
  -7   7   7        0.10        4.25     17.00 o 
  -6   7   7        1.11        7.08      6.37 o 
  -5   7   7        1.41       -4.11      9.83 o 
  -4   7   7       42.79       50.28      9.77 o 
  -3   7   7       75.92       70.89     11.25 o 
  -2   7   7       24.78       28.37      8.81 o 
  -1   7   7      343.35      359.85     22.62 o 
   0   7   7      138.19      135.37     13.30 o 
   1   7   7        5.83       10.84      8.24 o 
   2   7   7        7.08        8.39      6.49 o 
   3   7   7        0.26        5.05      5.47 o 
   4   7   7       17.78       24.41      7.32 o 
   5   7   7        1.41       -1.83      5.65 o 
   6   7   7        0.26        1.92      6.33 o 
   7   7   7       17.80       19.06      8.19 o 
   8   7   7        2.77        9.26      8.44 o 
  -9   8   7        5.17       46.23     21.25 o 
  -8   8   7       21.99       20.19     18.60 o 
  -7   8   7        4.94        6.38     15.94 o 
  -6   8   7        1.39       -5.42      6.22 o 
  -5   8   7        1.47      -10.45      8.50 o 
  -4   8   7        6.03       10.58      9.56 o 
  -3   8   7        0.25       -2.18      7.44 o 
  -2   8   7       21.27       19.63      8.03 o 
  -1   8   7       50.17       44.44      8.45 o 
   0   8   7       47.30       42.44      7.99 o 
   1   8   7       32.16       37.41      8.54 o 
   2   8   7       19.46       19.87     11.10 o 
   3   8   7       29.87       34.62      8.06 o 
   4   8   7       27.69       39.65      8.17 o 
   5   8   7       15.69       27.71     11.54 o 
   6   8   7        9.29       29.39      8.80 o 
   7   8   7       19.89       27.22      8.89 o 
  -9   9   7        1.19        7.44     20.19 o 
  -8   9   7        4.67        9.56     19.66 o 
  -7   9   7       17.20       20.19     18.60 o 
  -6   9   7       15.58        6.52      8.13 o 
  -5   9   7        0.00        3.33      6.74 o 
  -4   9   7        0.04       -2.15      5.49 o 
  -3   9   7        5.32        1.96      6.27 o 
  -2   9   7        0.90        5.11      7.22 o 
  -1   9   7       49.04       43.76      8.46 o 
   0   9   7       87.79       69.53      9.90 o 
   1   9   7       13.20        5.80      5.90 o 
   2   9   7        7.24        6.23      5.55 o 
   3   9   7       14.36       10.57      6.24 o 
   4   9   7       19.73       21.88      7.40 o 
   5   9   7        0.64        2.10      6.61 o 
   6   9   7        2.54       -1.04     10.78 o 
  -8  10   7        0.59       -5.84     17.53 o 
  -7  10   7        5.50       -3.19     15.41 o 
  -6  10   7        2.36        6.16      8.03 o 
  -5  10   7        0.14       -3.34      5.92 o 
  -4  10   7        0.06        0.90      6.49 o 
  -3  10   7        1.11        7.10      7.17 o 
  -2  10   7       22.61       12.65      8.27 o 
  -1  10   7        0.63       -1.58      5.51 o 
   0  10   7        0.49        4.96      5.82 o 
   1  10   7        1.52       -0.71      5.97 o 
   2  10   7        1.13        4.47      7.32 o 
   3  10   7       10.49       17.09      6.90 o 
   4  10   7        1.73        6.29      6.63 o 
   5  10   7        0.00        1.88      6.49 o 
   6  10   7       13.50       40.85     10.01 o 
  -7  11   7        7.40      -17.00     16.47 o 
  -6  11   7        5.64        5.19      8.34 o 
  -5  11   7        2.83        8.97      8.45 o 
  -4  11   7        3.17        0.21     10.63 o 
  -3  11   7        1.64       -2.13      8.50 o 
  -2  11   7        1.09        0.58      7.24 o 
  -1  11   7        1.48       -4.51      8.50 o 
   0  11   7        0.01       -5.84      5.45 o 
   1  11   7        8.25        6.27      6.33 o 
   2  11   7        0.68        7.86      6.18 o 
   3  11   7        0.29        6.67      6.47 o 
   4  11   7        0.96       -2.49      6.31 o 
   5  11   7        3.25        4.60      7.93 o 
  -6  12   7        0.92        2.80      8.13 o 
  -5  12   7        0.27        6.52      7.92 o 
  -4  12   7        3.17       10.98      8.08 o 
  -3  12   7        5.87        2.03     13.55 o 
  -2  12   7        0.13       -4.94      6.82 o 
  -1  12   7        7.56        2.31      7.50 o 
   0  12   7        1.57       -6.11      8.20 o 
   1  12   7        0.52        0.91     16.21 o 
   2  12   7        0.02        5.31      8.39 o 
   3  12   7        2.38        0.26      6.56 o 
  -4  13   7        1.08        7.62      9.83 o 
  -3  13   7        0.09        4.38      7.92 o 
  -2  13   7        2.68        2.97     12.49 o 
  -1  13   7        0.04        1.32      6.91 o 
   0  13   7        1.66       -8.24      6.97 o 
   1  13   7        0.71       11.23      8.42 o 
   2  13   7        2.77       11.43     11.46 o 
  -3   0   8        0.85       -4.25      4.78 o 
  -2   0   8       92.03       74.39     12.75 o 
  -1   0   8       55.18       53.67     11.69 o 
   0   0   8       88.87       94.05     15.41 o 
   1   0   8        2.02        8.50      9.56 o 
   2   0   8       16.62        4.82      6.11 o 
   3   0   8       17.97       17.34      8.24 o 
   4   0   8        9.45        9.03      8.27 o 
   5   0   8       12.81        0.68      7.65 o 
   6   0   8        6.96        1.37      8.44 o 
   7   0   8        7.75       -1.79     11.69 o 
   8   0   8        0.02      -12.37      9.92 o 
  -3   1   8       14.05       14.04      5.22 o 
  -2   1   8        1.47        5.35      4.84 o 
  -1   1   8       47.44       35.60     10.10 o 
   0   1   8      151.62      133.68     16.08 o 
   1   1   8       21.53       24.01      6.02 o 
   2   1   8        2.78        9.20      5.47 o 
   3   1   8        4.79        9.03      6.76 o 
   4   1   8        1.54        0.58      5.62 o 
   5   1   8       10.07        5.03      6.47 o 
   6   1   8        0.43       -3.22      7.76 o 
   7   1   8        5.50       -4.74      9.01 o 
   8   1   8        2.86      -12.61      8.40 o 
  -4   2   8        2.52       10.63      6.38 o 
  -3   2   8        7.02       15.67      6.83 o 
  -2   2   8       34.60       33.08     17.53 o 
  -1   2   8       42.79       44.04      8.40 o 
   0   2   8       18.77       34.60      6.51 o 
   1   2   8       18.02       21.98      6.09 o 
   2   2   8       33.40       44.29     10.44 o 
   3   2   8        4.04        2.60      4.76 o 
   4   2   8        2.20        3.75      5.29 o 
   5   2   8       45.05       44.53      8.73 o 
   6   2   8        5.42       -1.79      5.83 o 
   7   2   8        2.39       -9.01      6.01 o 
   8   2   8        0.53       -6.42     11.50 o 
  -5   3   8        2.65       -3.19     14.35 o 
  -4   3   8        2.98        6.61      6.70 o 
  -3   3   8       26.46       11.64      6.60 o 
  -2   3   8        5.29        6.27      4.89 o 
  -1   3   8       31.38       28.01      7.85 o 
   0   3   8       42.04       49.50      7.62 o 
   1   3   8        2.38        3.42      5.44 o 
   2   3   8       19.36       15.36      5.85 o 
   3   3   8      125.48      123.24     15.16 o 
   4   3   8        6.06        2.83      5.52 o 
   5   3   8       20.79       11.68      6.70 o 
   6   3   8       52.93       44.96      9.22 o 
   7   3   8        1.44        0.94      7.21 o 
   8   3   8        2.03       12.09      9.80 o 
  -7   4   8       27.06       44.63     21.25 o 
  -6   4   8       53.33       43.57     21.25 o 
  -5   4   8       26.62       19.66     18.60 o 
  -4   4   8       36.85       45.52      9.35 o 
  -3   4   8       22.31       14.38     19.66 o 
  -2   4   8       17.27        6.47      5.66 o 
  -1   4   8      194.80      144.22     13.71 o 
   0   4   8       11.95       11.70      6.73 o 
   1   4   8      324.23      281.24     20.83 o 
   2   4   8       33.98       19.96      8.95 o 
   3   4   8        0.58        1.52      5.45 o 
   4   4   8        9.41        4.88      5.74 o 
   5   4   8        9.96        8.74      6.66 o 
   6   4   8        0.05        2.99      6.38 o 
   7   4   8       10.43        1.08      7.63 o 
  -9   5   8        0.18       10.63     19.13 o 
  -8   5   8        0.83       11.16     19.13 o 
  -7   5   8        0.14       14.88     18.07 o 
  -6   5   8       41.35       35.60     20.72 o 
  -5   5   8        1.83      -19.13     14.88 o 
  -4   5   8      139.50      113.51     13.46 o 
  -3   5   8       11.41       24.85      8.45 o 
  -2   5   8      189.08      170.68     29.08 o 
  -1   5   8        8.30        8.59      6.04 o 
   0   5   8      196.93      152.23     19.93 o 
   1   5   8        1.11       -0.66      4.73 o 
   2   5   8       19.51       26.51     11.29 o 
   3   5   8        0.23        4.71      5.52 o 
   4   5   8       15.93       25.63      7.63 o 
   5   5   8        0.12        1.15      5.83 o 
   6   5   8        7.06       13.41      7.53 o 
   7   5   8        6.19        7.63      7.66 o 
  -9   6   8        0.44        6.38     20.19 o 
  -8   6   8       17.90       24.44     20.72 o 
  -7   6   8        0.14        0.00     17.53 o 
  -6   6   8        1.49        5.84     15.94 o 
  -5   6   8       55.99       62.03     10.93 o 
  -4   6   8       54.56       69.67     31.88 o 
  -3   6   8      705.80      747.61     53.67 o 
  -2   6   8      139.37      114.34     14.32 o 
  -1   6   8       20.11       19.37     11.84 o 
   0   6   8       12.19        8.57      6.16 o 
   1   6   8       25.23       46.87      8.42 o 
   2   6   8        0.97       10.52      5.68 o 
   3   6   8       60.22       65.00     10.04 o 
   4   6   8        3.93       -2.12      5.67 o 
   5   6   8        5.01        3.60      8.17 o 
   6   6   8       14.57        7.56      7.21 o 
   7   6   8        1.53       -0.21      7.85 o 
  -9   7   8        1.92       12.75     21.25 o 
  -8   7   8        1.12        5.84     19.13 o 
  -7   7   8        6.66       10.10     19.13 o 
  -6   7   8       36.39       45.16     22.85 o 
  -5   7   8       61.62       71.67     11.96 o 
  -4   7   8       55.57       64.06     11.61 o 
  -3   7   8       18.26       26.35     12.75 o 
  -2   7   8       63.22       78.33     12.95 o 
  -1   7   8       75.64       91.59     10.99 o 
   0   7   8       58.27       62.72     14.66 o 
   1   7   8        0.34        2.22      6.50 o 
   2   7   8       57.14       38.29      9.89 o 
   3   7   8        0.16       -0.33     10.44 o 
   4   7   8       14.81       13.94     12.25 o 
   5   7   8        0.05        3.18      9.77 o 
   6   7   8        1.14        8.04      7.10 o 
  -8   8   8        6.43       15.41     20.72 o 
  -7   8   8        6.85       20.72     20.19 o 
  -6   8   8       36.74       21.25     20.19 o 
  -5   8   8        0.04       -1.76      6.78 o 
  -4   8   8       51.12       50.79     11.34 o 
  -3   8   8       16.11       31.32      9.82 o 
  -2   8   8        4.11        3.38      7.36 o 
  -1   8   8       71.26       87.02     11.08 o 
   0   8   8       33.79       25.27      7.90 o 
   1   8   8        0.60        0.29      7.02 o 
   2   8   8        6.83       11.77      6.54 o 
   3   8   8       17.41       24.51      7.49 o 
   4   8   8       37.71       35.34     11.34 o 
   5   8   8        0.89        6.53      7.25 o 
   6   8   8        9.29        4.90      7.50 o 
  -8   9   8        0.00       14.35     21.79 o 
  -7   9   8        1.99       14.35     19.66 o 
  -6   9   8        0.56        7.44     18.60 o 
  -5   9   8        1.92        3.80      7.69 o 
  -4   9   8        5.46        1.38      7.33 o 
  -3   9   8        1.10        6.58      7.65 o 
  -2   9   8        0.12       -3.39      6.37 o 
  -1   9   8        0.11        3.15      8.03 o 
   0   9   8       11.89        4.81      9.01 o 
   1   9   8        0.40       -2.99      6.12 o 
   2   9   8        0.03        0.89      5.92 o 
   3   9   8       30.64       54.77     10.39 o 
   4   9   8        0.08        0.94     11.12 o 
   5   9   8       62.56       51.51     19.53 o 
  -7  10   8        2.11       18.60     19.66 o 
  -6  10   8        2.39        2.82     12.49 o 
  -5  10   8        0.22       -2.29      6.85 o 
  -4  10   8        9.74       21.91      9.40 o 
  -3  10   8       11.30       16.43      8.64 o 
  -2  10   8        4.96       -0.90      6.85 o 
  -1  10   8        0.09        0.89      7.60 o 
   0  10   8        0.86       -3.19      5.82 o 
   1  10   8        2.10       -5.20     14.88 o 
   2  10   8       17.58       20.16      7.58 o 
   3  10   8        4.13       10.13     14.16 o 
   4  10   8       14.40       14.01      8.03 o 
  -5  11   8        2.23       16.91      9.83 o 
  -4  11   8        1.96       10.25     13.02 o 
  -3  11   8        0.34      -10.76      7.17 o 
  -2  11   8        3.35       -2.60     11.16 o 
  -1  11   8        0.05        2.76      8.34 o 
   0  11   8        0.12        2.41      6.48 o 
   1  11   8        3.04        1.00      6.64 o 
   2  11   8        0.00       11.42     12.21 o 
   3  11   8        0.00        6.23      6.78 o 
  -3  12   8        4.76       17.19      9.40 o 
  -2  12   8        2.92       -1.42      7.60 o 
  -1  12   8        1.57        7.82      9.30 o 
   0  12   8        4.01       -0.34      9.83 o 
   1  12   8        1.18       12.05      9.83 o 
  -3   1   9       11.69        1.59      6.91 o 
  -2   1   9        1.29        5.64      6.64 o 
  -1   1   9       41.12       39.47     20.19 o 
   0   1   9       13.99       10.63      9.03 o 
   1   1   9       57.93       56.32     14.35 o 
   2   1   9       22.43       21.14      8.30 o 
   3   1   9        6.69        5.81      5.78 o 
   4   1   9        2.59       10.09      6.50 o 
   5   1   9        5.96        8.48      7.15 o 
   6   1   9        0.74        8.68     10.81 o 
  -3   2   9       51.05       53.67     12.22 o 
  -2   2   9        0.09        0.28      4.69 o 
  -1   2   9       12.88       10.63      8.50 o 
   0   2   9      133.41      126.86     35.41 o 
   1   2   9       38.16       43.63      8.07 o 
   2   2   9       38.15       37.34      7.87 o 
   3   2   9        0.34        8.23      6.01 o 
   4   2   9        1.45       -3.88      5.10 o 
   5   2   9       10.05       13.39      7.41 o 
   6   2   9        0.05        3.45      7.41 o 
  -3   3   9        1.09       -5.31      5.84 o 
  -2   3   9       54.31       56.85     13.28 o 
  -1   3   9       43.03       27.54     15.41 o 
   0   3   9       18.17       18.78      6.07 o 
   1   3   9        6.66       10.76      5.57 o 
   2   3   9       28.15       31.30      7.47 o 
   3   3   9       12.19       12.02      6.35 o 
   4   3   9       47.87       51.25     19.73 o 
   5   3   9        1.11        6.00      7.00 o 
   6   3   9       12.09        7.22      7.62 o 
  -4   4   9        5.56       -1.06      7.44 o 
  -3   4   9       18.61       19.86      8.17 o 
  -2   4   9        9.13        6.02      7.13 o 
  -1   4   9       23.71       15.71     14.08 o 
   0   4   9       21.21       31.15      6.94 o 
   1   4   9        0.07        4.17      5.62 o 
   2   4   9       25.67       21.38      6.90 o 
   3   4   9       83.97      117.30     15.56 o 
   4   4   9       12.71       19.44      7.70 o 
   5   4   9        1.72        0.30      6.52 o 
   6   4   9       19.43       19.19      7.93 o 
  -5   5   9       23.88       22.32     19.13 o 
  -4   5   9        0.11       -3.23      6.85 o 
  -3   5   9        2.09       -0.21      6.85 o 
  -2   5   9       77.86       71.16     15.67 o 
  -1   5   9        0.13       -0.19      5.40 o 
   0   5   9        5.70        9.95      7.80 o 
   1   5   9        0.00        5.75      9.12 o 
   2   5   9       23.58       47.79      9.08 o 
   3   5   9       60.82       76.81     19.36 o 
   4   5   9        0.01        7.48      6.40 o 
   5   5   9        3.45       -3.48      7.13 o 
  -7   6   9        0.68        3.19     20.19 o 
  -6   6   9        0.04       39.85     21.25 o 
  -5   6   9        1.19       20.19     20.72 o 
  -4   6   9       59.67       75.51     17.27 o 
  -3   6   9        4.37        8.46      7.77 o 
  -2   6   9       17.50       16.96     10.63 o 
  -1   6   9        1.66        5.06      6.37 o 
   0   6   9        0.01       -2.54      6.76 o 
   1   6   9        0.02        4.62      8.10 o 
   2   6   9        2.57        7.18      7.33 o 
   3   6   9        1.14       11.17      6.72 o 
   4   6   9        0.00       13.21      7.41 o 
   5   6   9        3.62        5.69      7.02 o 
  -7   7   9        0.74        2.66     18.07 o 
  -6   7   9       40.16       61.11     25.50 o 
  -5   7   9       43.21       49.42     24.44 o 
  -4   7   9        7.27        2.31      7.36 o 
  -3   7   9       54.42       31.71     13.82 o 
  -2   7   9        0.53       13.50      9.12 o 
  -1   7   9        6.89       -5.04      7.73 o 
   0   7   9        3.27        2.60      6.64 o 
   1   7   9       13.65       16.59      7.18 o 
   2   7   9       14.51        9.07      6.63 o 
   3   7   9        6.59        9.26      7.03 o 
   4   7   9        9.23        5.04      7.09 o 
  -7   8   9       11.58       11.69     23.91 o 
  -6   8   9       19.81       23.38     23.38 o 
  -5   8   9        2.24        3.01      8.55 o 
  -4   8   9        4.31        7.44      8.55 o 
  -3   8   9        0.06        2.64     17.27 o 
  -2   8   9        5.56       -3.19      7.60 o 
  -1   8   9        4.08        5.95      8.93 o 
   0   8   9        7.65        2.98     10.36 o 
   1   8   9        0.13        9.48      6.62 o 
   2   8   9        8.92       12.04      9.85 o 
   3   8   9        0.43        4.15     15.88 o 
   4   8   9       28.86       40.03      9.82 o 
  -6   9   9        3.75       17.53     22.85 o 
  -5   9   9        0.02        5.39      7.89 o 
  -4   9   9       21.73       13.82     17.00 o 
  -3   9   9        7.12        3.37      7.92 o 
  -2   9   9        0.96        0.05      7.65 o 
  -1   9   9        4.56        0.07      7.17 o 
   0   9   9        1.32       -2.66      9.56 o 
   1   9   9        1.06        7.06      8.43 o 
   2   9   9        0.05       12.44     13.20 o 
   3   9   9       11.45       28.94     13.96 o 
  -4  10   9        0.03       -1.85      7.92 o 
  -3  10   9        5.41       13.08     10.24 o 
  -2  10   9        0.09       -7.06      7.36 o 
  -1  10   9        2.10        8.36      9.93 o 
   0  10   9        6.39       23.91     11.69 o 
   1  10   9        3.58        7.36      8.25 o 
  -2   0  10      175.60      138.68     19.66 o 
  -1   0  10       32.26       21.25     10.10 o 
   0   0  10        0.08       19.66     10.63 o 
   1   0  10        0.78        2.66      9.03 o 
   2   0  10       34.22       49.95     15.41 o 
   3   0  10        0.02        5.84      9.56 o 
   4   0  10        0.83        4.78     10.10 o 
  -2   1  10        2.69        2.18      5.81 o 
  -1   1  10       50.55       48.65     21.79 o 
   0   1  10        0.78        8.50      6.76 o 
   1   1  10       19.38       -1.06      9.03 o 
   2   1  10        0.53       10.10     11.16 o 
   3   1  10       11.57       15.41     12.75 o 
   4   1  10        4.12       14.35     12.22 o 
  -2   2  10        0.43        2.66      8.50 o 
  -1   2  10        3.98        6.83      6.50 o 
   0   2  10       57.44       63.23     15.94 o 
   1   2  10        0.57       -4.25      8.50 o 
   2   2  10        4.23        6.36      7.32 o 
   3   2  10        1.39      -11.16      7.44 o 
   4   2  10       41.07       28.04     10.06 o 
  -3   3  10       21.68       11.16     10.10 o 
  -2   3  10        9.91       13.28     10.63 o 
  -1   3  10        6.03        7.44      9.56 o 
   0   3  10        0.06       -2.31      6.94 o 
   1   3  10       34.22       36.62     29.76 o 
   2   3  10        0.34        0.80      7.14 o 
   3   3  10        9.01        2.65      8.14 o 
   4   3  10        0.08        9.06      6.67 o 
  -3   4  10       14.08        6.38      9.03 o 
  -2   4  10        1.83       -3.72      7.97 o 
  -1   4  10       10.08        7.30      7.15 o 
   0   4  10       26.05       33.34      7.59 o 
   1   4  10        7.14       15.96      7.63 o 
   2   4  10        1.61       12.51      9.71 o 
   3   4  10        2.69        8.25      8.83 o 
   4   4  10        1.75       10.24     10.86 o 
  -3   5  10        1.08       -3.72      8.50 o 
  -2   5  10       16.57       18.07     10.63 o 
  -1   5  10        9.65       -1.06      9.03 o 
   0   5  10        6.07       24.77     11.35 o 
   1   5  10        8.32       16.86     12.99 o 
   2   5  10        0.00        4.31     11.54 o 
   3   5  10        2.95        6.52      6.58 o 
  -3   6  10        0.67       -8.14      7.41 o 
  -2   6  10        0.72      -10.00      8.13 o 
  -1   6  10       22.13       44.10     14.35 o 
   0   6  10       58.39       68.41     10.18 o 
   1   6  10        1.65       20.45     12.71 o 
   2   6  10        8.56       11.21      6.55 o 
   3   6  10        0.23        3.15      7.90 o 
  -5   7  10        8.12      -28.16     19.66 o 
  -4   7  10        0.94       -9.62      7.39 o 
  -3   7  10        4.44        9.52      8.98 o 
  -2   7  10        0.51       -3.07      8.51 o 
  -1   7  10        0.58       -4.25      9.03 o 
   0   7  10        1.92       18.51     12.25 o 
   1   7  10        2.99       12.01      9.59 o 
   2   7  10        6.01       16.52     10.13 o 
  -3   8  10        5.04        8.01      9.23 o 
  -2   8  10        0.00      -10.83      7.92 o 
  -1   8  10        2.06       -9.56      8.50 o 
   0   8  10        0.87       23.25     34.80 o 
  -1   1  11        0.90       10.17      7.70 o 
   0   1  11        0.25        4.57      6.94 o 
   1   1  11        3.77       11.60      7.92 o 
  -2   2  11        8.56       13.28     11.69 o 
  -1   2  11       13.88       28.16     12.75 o 
   0   2  11        0.00       -2.14      6.94 o 
   1   2  11        5.69        6.97      7.64 o 
  -2   3  11        4.20       10.63     10.63 o 
  -1   3  11        0.01       -2.66     11.16 o 
   0   3  11        4.74      -11.96      7.97 o 
   1   3  11        3.24       -5.31     10.63 o 
  -2   4  11       13.31        6.91     11.16 o 
  -1   4  11        0.30       -2.66     10.10 o 
   0   4  11        0.03        9.03     11.69 o 
  -2   5  11        5.32       15.94     13.82 o 
                                                 
